# Supplementary material for: ItOct (ItOctyl) – pushing the limits of ItBu: highly hindered electron-rich N-aliphatic N-heterocyclic carbenes
Source: Chem Sci. 2023 Apr 18;14(19):5141–7. doi: 10.1039/d3sc01006f (PMC10189875; doi:10.1039/d3sc01006f)
Supplement: SC-014-D3SC01006F-s002 [file SC-014-D3SC01006F-s002.cif]

# Electronic Supplementary Material (ESI) for Chemical Science.
# This journal is © The Royal Society of Chemistry 2023

####################################################################### 
# 
# This file contains crystal structure data downloaded from the 
# Cambridge Structural Database (CSD) hosted by the Cambridge 
# Crystallographic Data Centre (CCDC).
# 
# Full information about CCDC data access policies and citation 
# guidelines are available at http://www.ccdc.cam.ac.uk/access/V1 
# 
# Audit and citation data items may have been added by the CCDC. 
# Please retain this information to preserve the provenance of 
# this file and to allow appropriate attribution of the data. 
# 
#######################################################################

data_181019RAL_RAHMAN_MR_01_009_100K_0m_a
_database_code_depnum_ccdc_archive 'CCDC 2239373'
loop_
_audit_author_name
_audit_author_address
'Roger Lalancette'
;Rutgers University
United States of America
;
_audit_update_record             
;
2023-02-01 deposited with the CCDC.	2023-04-17 downloaded from the CCDC.
;

_audit_creation_method           SHELXL-2017/1
_shelx_SHELXL_version_number     2017/1
_chemical_name_systematic        ?
_chemical_name_common            ?
_chemical_melting_point          ?
_chemical_formula_moiety         'C19 H36 Au Cl N2'
_chemical_formula_sum            'C19 H36 Au Cl N2'
_chemical_formula_weight         524.91

loop_
_atom_type_symbol
_atom_type_description
_atom_type_scat_dispersion_real
_atom_type_scat_dispersion_imag
_atom_type_scat_source
C C 0.0181 0.0091 'International Tables Vol C Tables 4.2.6.8 and 6.1.1.4'
H H 0.0000 0.0000 'International Tables Vol C Tables 4.2.6.8 and 6.1.1.4'
Au Au -4.4197 7.2980 'International Tables Vol C Tables 4.2.6.8 and 6.1.1.4'
Cl Cl 0.3639 0.7018 'International Tables Vol C Tables 4.2.6.8 and 6.1.1.4'
N N 0.0311 0.0180 'International Tables Vol C Tables 4.2.6.8 and 6.1.1.4'

_space_group_crystal_system      monoclinic
_space_group_IT_number           14
_space_group_name_H-M_alt        'P 21/n'
_space_group_name_Hall           '-P 2yn'

_shelx_space_group_comment       
;
The symmetry employed for this shelxl refinement is uniquely defined
by the following loop, which should always be used as a source of
symmetry information in preference to the above space-group names.
They are only intended as comments.
;

loop_
_space_group_symop_operation_xyz
'x, y, z'
'-x+1/2, y+1/2, -z+1/2'
'-x, -y, -z'
'x-1/2, -y-1/2, z-1/2'

_cell_length_a                   12.5347(16)
_cell_length_b                   13.5209(17)
_cell_length_c                   13.0674(17)
_cell_angle_alpha                90
_cell_angle_beta                 93.446(3)
_cell_angle_gamma                90
_cell_volume                     2210.7(5)
_cell_formula_units_Z            4
_cell_measurement_temperature    100(2)
_cell_measurement_reflns_used    9783
_cell_measurement_theta_min      3.39
_cell_measurement_theta_max      66.54

_exptl_crystal_description       block
_exptl_crystal_colour            colourless
_exptl_crystal_density_meas      ?
_exptl_crystal_density_method    ?
_exptl_crystal_density_diffrn    1.577
_exptl_crystal_F_000             1040
_exptl_transmission_factor_min   ?
_exptl_transmission_factor_max   ?
_exptl_crystal_size_max          0.315
_exptl_crystal_size_mid          0.260
_exptl_crystal_size_min          0.231
_exptl_absorpt_coefficient_mu    13.610
_shelx_estimated_absorpt_T_min   0.099
_shelx_estimated_absorpt_T_max   0.145
_exptl_absorpt_correction_type   numerical
_exptl_absorpt_correction_T_min  0.064
_exptl_absorpt_correction_T_max  0.267
_exptl_absorpt_process_details   
;
 SADABS 2016/2: Krause, L., Herbst-Irmer, R., Sheldrick G.M. & Stalke D.,
 J. Appl. Cryst. 48 (2015) 3-10
;
_exptl_special_details           
; 
 'crystal mounted on a Cryoloop using Paratone-N' 
;

_diffrn_ambient_temperature      100(2)
_diffrn_radiation_wavelength     1.54178
_diffrn_radiation_type           CuK\a
_diffrn_radiation_source         'fine-focus sealed tube'
_diffrn_radiation_monochromator  graphite
_diffrn_measurement_device_type  'Bruker SMART CCD Apex-II area-detector'
_diffrn_measurement_method       '\f and \w'
_diffrn_detector_area_resol_mean ?
_diffrn_reflns_number            24461
_diffrn_reflns_av_unetI/netI     0.0178
_diffrn_reflns_av_R_equivalents  0.0336
_diffrn_reflns_limit_h_min       -14
_diffrn_reflns_limit_h_max       14
_diffrn_reflns_limit_k_min       -14
_diffrn_reflns_limit_k_max       15
_diffrn_reflns_limit_l_min       -15
_diffrn_reflns_limit_l_max       14
_diffrn_reflns_theta_min         4.711
_diffrn_reflns_theta_max         66.583
_diffrn_reflns_theta_full        66.583
_diffrn_measured_fraction_theta_max 0.997
_diffrn_measured_fraction_theta_full 0.997
_diffrn_reflns_Laue_measured_fraction_max 0.997
_diffrn_reflns_Laue_measured_fraction_full 0.997
_diffrn_reflns_point_group_measured_fraction_max 0.997
_diffrn_reflns_point_group_measured_fraction_full 0.997
_reflns_number_total             3890
_reflns_number_gt                3864
_reflns_threshold_expression     'I > 2\s(I)'
_reflns_Friedel_coverage         0.000
_reflns_Friedel_fraction_max     .
_reflns_Friedel_fraction_full    .

_reflns_special_details          
;
 Reflections were merged by SHELXL according to the crystal
 class for the calculation of statistics and refinement.
 
 _reflns_Friedel_fraction is defined as the number of unique
 Friedel pairs measured divided by the number that would be
 possible theoretically, ignoring centric projections and
 systematic absences.
;

_computing_data_collection       'APEX 2 (Bruker, 2006)'
_computing_cell_refinement       'APEX 2'
_computing_data_reduction        'SAINT (Bruker, 2005)'
_computing_structure_solution    'SHELXL-2016/6 (Sheldrick, 2016)'
_computing_structure_refinement  'SHELXL-2016/6 (Sheldrick, 2016)'
_computing_molecular_graphics    SHELXTL
_computing_publication_material  SHELXTL
_refine_ls_structure_factor_coef Fsqd
_refine_ls_matrix_type           full
_refine_ls_weighting_scheme      calc
_refine_ls_weighting_details     
'w=1/[\s^2^(Fo^2^)+(0.0124P)^2^+4.6159P] where P=(Fo^2^+2Fc^2^)/3'
_atom_sites_solution_primary     direct
_atom_sites_solution_secondary   difmap
_atom_sites_solution_hydrogens   geom
_refine_ls_hydrogen_treatment    constr
_refine_ls_extinction_method     'SHELXL-2017/1 (Sheldrick 2017)'
_refine_ls_extinction_coef       0.000201(18)
_refine_ls_extinction_expression Fc^*^=kFc[1+0.001xFc^2^\l^3^/sin(2\q)]^-1/4^
_refine_ls_number_reflns         3890
_refine_ls_number_parameters     219
_refine_ls_number_restraints     0
_refine_ls_R_factor_all          0.0207
_refine_ls_R_factor_gt           0.0205
_refine_ls_wR_factor_ref         0.0485
_refine_ls_wR_factor_gt          0.0484
_refine_ls_goodness_of_fit_ref   1.212
_refine_ls_restrained_S_all      1.212
_refine_ls_shift/su_max          0.001
_refine_ls_shift/su_mean         0.000

loop_
_atom_site_label
_atom_site_type_symbol
_atom_site_fract_x
_atom_site_fract_y
_atom_site_fract_z
_atom_site_U_iso_or_equiv
_atom_site_adp_type
_atom_site_occupancy
_atom_site_site_symmetry_order
_atom_site_calc_flag
_atom_site_refinement_flags_posn
_atom_site_refinement_flags_adp
_atom_site_refinement_flags_occupancy
_atom_site_disorder_assembly
_atom_site_disorder_group
Au1 Au 0.15901(2) 0.36432(2) 0.36831(2) 0.01867(6) Uani 1 1 d . . . . .
Cl1 Cl 0.04039(7) 0.40228(6) 0.23481(6) 0.02785(18) Uani 1 1 d . . . . .
N2 N 0.3430(2) 0.26302(19) 0.4851(2) 0.0186(5) Uani 1 1 d . . . . .
N1 N 0.2672(2) 0.36967(19) 0.5818(2) 0.0191(6) Uani 1 1 d . . . . .
C1 C 0.2633(3) 0.3307(2) 0.4857(2) 0.0186(6) Uani 1 1 d . . . . .
C7 C 0.1745(3) 0.5342(2) 0.5566(2) 0.0198(6) Uani 1 1 d . . . . .
H7A H 0.111965 0.570021 0.580889 0.024 Uiso 1 1 calc R U . . .
H7B H 0.154102 0.511746 0.485991 0.024 Uiso 1 1 calc R U . . .
C14 C 0.3954(3) 0.2638(2) 0.3069(3) 0.0242(7) Uani 1 1 d . . . . .
H14A H 0.332190 0.301895 0.282925 0.036 Uiso 1 1 calc R U . . .
H14B H 0.418736 0.222429 0.250896 0.036 Uiso 1 1 calc R U . . .
H14C H 0.453018 0.309279 0.329327 0.036 Uiso 1 1 calc R U . . .
C11 C 0.2281(3) 0.6772(3) 0.4550(3) 0.0375(9) Uani 1 1 d . . . . .
H11A H 0.281442 0.728870 0.445769 0.056 Uiso 1 1 calc R U . . .
H11B H 0.159140 0.707803 0.467172 0.056 Uiso 1 1 calc R U . . .
H11C H 0.220724 0.636178 0.393077 0.056 Uiso 1 1 calc R U . . .
C15 C 0.2713(3) 0.1328(2) 0.3602(3) 0.0212(7) Uani 1 1 d . . . . .
H15A H 0.296209 0.091016 0.304235 0.025 Uiso 1 1 calc R U . . .
H15B H 0.217085 0.178341 0.328352 0.025 Uiso 1 1 calc R U . . .
C12 C 0.3674(3) 0.1978(2) 0.3971(3) 0.0208(7) Uani 1 1 d . . . . .
C5 C 0.0801(3) 0.3863(3) 0.6206(3) 0.0252(7) Uani 1 1 d . . . . .
H5A H 0.056349 0.371056 0.549555 0.038 Uiso 1 1 calc R U . . .
H5B H 0.026943 0.428567 0.651127 0.038 Uiso 1 1 calc R U . . .
H5C H 0.088159 0.324769 0.659910 0.038 Uiso 1 1 calc R U . . .
C13 C 0.4668(3) 0.1357(3) 0.4276(3) 0.0285(8) Uani 1 1 d . . . . .
H13A H 0.528383 0.179532 0.440851 0.043 Uiso 1 1 calc R U . . .
H13B H 0.481259 0.090169 0.371704 0.043 Uiso 1 1 calc R U . . .
H13C H 0.454388 0.097729 0.489634 0.043 Uiso 1 1 calc R U . . .
C2 C 0.3500(3) 0.3259(3) 0.6399(3) 0.0244(7) Uani 1 1 d . . . . .
H2 H 0.369996 0.339739 0.709738 0.029 Uiso 1 1 calc R U . . .
C4 C 0.1876(3) 0.4405(2) 0.6226(2) 0.0200(6) Uani 1 1 d . . . . .
C3 C 0.3969(3) 0.2604(2) 0.5803(3) 0.0232(7) Uani 1 1 d . . . . .
H3 H 0.456430 0.219693 0.599855 0.028 Uiso 1 1 calc R U . . .
C8 C 0.2640(3) 0.6123(2) 0.5472(3) 0.0239(7) Uani 1 1 d . . . . .
C6 C 0.2215(3) 0.4641(3) 0.7347(3) 0.0277(8) Uani 1 1 d . . . . .
H6A H 0.217147 0.404049 0.776167 0.042 Uiso 1 1 calc R U . . .
H6B H 0.173845 0.514678 0.760396 0.042 Uiso 1 1 calc R U . . .
H6C H 0.295130 0.488851 0.739144 0.042 Uiso 1 1 calc R U . . .
C17 C 0.1545(3) 0.1171(3) 0.5160(3) 0.0394(10) Uani 1 1 d . . . . .
H17A H 0.112914 0.069753 0.554126 0.059 Uiso 1 1 calc R U . . .
H17B H 0.106700 0.167583 0.485091 0.059 Uiso 1 1 calc R U . . .
H17C H 0.208181 0.148666 0.562871 0.059 Uiso 1 1 calc R U . . .
C16 C 0.2104(3) 0.0626(3) 0.4316(3) 0.0276(8) Uani 1 1 d . . . . .
C18 C 0.2816(4) -0.0187(3) 0.4817(3) 0.0404(10) Uani 1 1 d . . . . .
H18A H 0.331106 0.010769 0.533987 0.061 Uiso 1 1 calc R U . . .
H18B H 0.322289 -0.050854 0.429260 0.061 Uiso 1 1 calc R U . . .
H18C H 0.236730 -0.067810 0.513653 0.061 Uiso 1 1 calc R U . . .
C10 C 0.2755(3) 0.6804(3) 0.6416(3) 0.0368(9) Uani 1 1 d . . . . .
H10A H 0.309707 0.643901 0.699504 0.055 Uiso 1 1 calc R U . . .
H10B H 0.204685 0.702916 0.659426 0.055 Uiso 1 1 calc R U . . .
H10C H 0.319560 0.737734 0.626025 0.055 Uiso 1 1 calc R U . . .
C9 C 0.3722(3) 0.5665(3) 0.5271(3) 0.0309(8) Uani 1 1 d . . . . .
H9A H 0.363954 0.521482 0.468370 0.046 Uiso 1 1 calc R U . . .
H9B H 0.399234 0.529741 0.587810 0.046 Uiso 1 1 calc R U . . .
H9C H 0.422862 0.619056 0.512064 0.046 Uiso 1 1 calc R U . . .
C19 C 0.1243(4) 0.0128(3) 0.3604(4) 0.0484(11) Uani 1 1 d . . . . .
H19A H 0.084461 -0.034995 0.399609 0.073 Uiso 1 1 calc R U . . .
H19B H 0.158351 -0.021475 0.304889 0.073 Uiso 1 1 calc R U . . .
H19C H 0.075079 0.063170 0.331239 0.073 Uiso 1 1 calc R U . . .

loop_
_atom_site_aniso_label
_atom_site_aniso_U_11
_atom_site_aniso_U_22
_atom_site_aniso_U_33
_atom_site_aniso_U_23
_atom_site_aniso_U_13
_atom_site_aniso_U_12
Au1 0.01902(9) 0.01931(9) 0.01748(9) -0.00191(5) -0.00056(5) 0.00120(5)
Cl1 0.0298(4) 0.0318(4) 0.0210(4) -0.0043(3) -0.0063(3) 0.0033(3)
N2 0.0173(13) 0.0176(13) 0.0208(14) 0.0018(10) 0.0011(10) 0.0013(10)
N1 0.0191(13) 0.0208(14) 0.0173(14) 0.0012(10) 0.0005(11) 0.0010(10)
C1 0.0201(15) 0.0164(15) 0.0197(16) 0.0010(12) 0.0033(12) -0.0007(12)
C7 0.0201(16) 0.0207(16) 0.0183(16) -0.0026(12) -0.0005(12) 0.0016(12)
C14 0.0243(17) 0.0233(17) 0.0255(18) -0.0015(13) 0.0067(14) 0.0002(13)
C11 0.047(2) 0.028(2) 0.038(2) 0.0054(16) 0.0039(18) -0.0048(17)
C15 0.0243(17) 0.0174(16) 0.0218(17) -0.0016(12) 0.0008(13) 0.0006(12)
C12 0.0207(16) 0.0170(16) 0.0250(17) -0.0024(13) 0.0045(13) 0.0027(12)
C5 0.0233(17) 0.0257(18) 0.0274(18) -0.0026(14) 0.0081(14) -0.0023(13)
C13 0.0221(18) 0.0260(19) 0.037(2) -0.0048(15) 0.0007(15) 0.0063(14)
C2 0.0246(17) 0.0288(18) 0.0192(17) 0.0038(13) -0.0035(13) 0.0008(14)
C4 0.0198(16) 0.0232(17) 0.0171(16) -0.0016(12) 0.0028(12) 0.0007(13)
C3 0.0228(17) 0.0230(17) 0.0230(17) 0.0066(13) -0.0037(13) 0.0030(13)
C8 0.0279(18) 0.0197(17) 0.0246(18) -0.0026(13) 0.0057(14) -0.0012(13)
C6 0.0336(19) 0.034(2) 0.0157(17) -0.0041(14) 0.0019(14) 0.0030(15)
C17 0.038(2) 0.030(2) 0.053(3) -0.0015(18) 0.026(2) -0.0069(16)
C16 0.0279(18) 0.0201(17) 0.035(2) -0.0017(14) 0.0076(15) -0.0030(14)
C18 0.048(2) 0.029(2) 0.046(2) 0.0108(17) 0.020(2) 0.0036(17)
C10 0.040(2) 0.033(2) 0.039(2) -0.0150(17) 0.0089(17) -0.0100(17)
C9 0.0241(18) 0.0269(19) 0.043(2) -0.0054(16) 0.0103(16) -0.0054(14)
C19 0.043(2) 0.045(3) 0.057(3) -0.004(2) 0.003(2) -0.022(2)

_geom_special_details            
;
 All esds (except the esd in the dihedral angle between two l.s. planes)
 are estimated using the full covariance matrix.  The cell esds are taken
 into account individually in the estimation of esds in distances, angles
 and torsion angles; correlations between esds in cell parameters are only
 used when they are defined by crystal symmetry.  An approximate (isotropic)
 treatment of cell esds is used for estimating esds involving l.s. planes.
;

loop_
_geom_bond_atom_site_label_1
_geom_bond_atom_site_label_2
_geom_bond_distance
_geom_bond_site_symmetry_2
_geom_bond_publ_flag
Au1 C1 2.006(3) . ?
Au1 Cl1 2.2816(8) . ?
N2 C1 1.355(4) . ?
N2 C3 1.380(4) . ?
N2 C12 1.495(4) . ?
N1 C1 1.360(4) . ?
N1 C2 1.381(4) . ?
N1 C4 1.503(4) . ?
C7 C4 1.537(4) . ?
C7 C8 1.551(5) . ?
C7 H7A 0.9900 . ?
C7 H7B 0.9900 . ?
C14 C12 1.537(5) . ?
C14 H14A 0.9800 . ?
C14 H14B 0.9800 . ?
C14 H14C 0.9800 . ?
C11 C8 1.536(5) . ?
C11 H11A 0.9800 . ?
C11 H11B 0.9800 . ?
C11 H11C 0.9800 . ?
C15 C12 1.544(4) . ?
C15 C16 1.562(5) . ?
C15 H15A 0.9900 . ?
C15 H15B 0.9900 . ?
C12 C13 1.535(4) . ?
C5 C4 1.533(4) . ?
C5 H5A 0.9800 . ?
C5 H5B 0.9800 . ?
C5 H5C 0.9800 . ?
C13 H13A 0.9800 . ?
C13 H13B 0.9800 . ?
C13 H13C 0.9800 . ?
C2 C3 1.339(5) . ?
C2 H2 0.9500 . ?
C4 C6 1.534(4) . ?
C3 H3 0.9500 . ?
C8 C9 1.528(5) . ?
C8 C10 1.539(5) . ?
C6 H6A 0.9800 . ?
C6 H6B 0.9800 . ?
C6 H6C 0.9800 . ?
C17 C16 1.530(5) . ?
C17 H17A 0.9800 . ?
C17 H17B 0.9800 . ?
C17 H17C 0.9800 . ?
C16 C18 1.537(5) . ?
C16 C19 1.538(5) . ?
C18 H18A 0.9800 . ?
C18 H18B 0.9800 . ?
C18 H18C 0.9800 . ?
C10 H10A 0.9800 . ?
C10 H10B 0.9800 . ?
C10 H10C 0.9800 . ?
C9 H9A 0.9800 . ?
C9 H9B 0.9800 . ?
C9 H9C 0.9800 . ?
C19 H19A 0.9800 . ?
C19 H19B 0.9800 . ?
C19 H19C 0.9800 . ?

loop_
_geom_angle_atom_site_label_1
_geom_angle_atom_site_label_2
_geom_angle_atom_site_label_3
_geom_angle
_geom_angle_site_symmetry_1
_geom_angle_site_symmetry_3
_geom_angle_publ_flag
C1 Au1 Cl1 179.89(10) . . ?
C1 N2 C3 109.5(3) . . ?
C1 N2 C12 126.0(3) . . ?
C3 N2 C12 124.5(3) . . ?
C1 N1 C2 109.0(3) . . ?
C1 N1 C4 125.9(3) . . ?
C2 N1 C4 124.8(3) . . ?
N2 C1 N1 106.3(3) . . ?
N2 C1 Au1 126.5(2) . . ?
N1 C1 Au1 127.2(2) . . ?
C4 C7 C8 123.6(3) . . ?
C4 C7 H7A 106.4 . . ?
C8 C7 H7A 106.4 . . ?
C4 C7 H7B 106.4 . . ?
C8 C7 H7B 106.4 . . ?
H7A C7 H7B 106.5 . . ?
C12 C14 H14A 109.5 . . ?
C12 C14 H14B 109.5 . . ?
H14A C14 H14B 109.5 . . ?
C12 C14 H14C 109.5 . . ?
H14A C14 H14C 109.5 . . ?
H14B C14 H14C 109.5 . . ?
C8 C11 H11A 109.5 . . ?
C8 C11 H11B 109.5 . . ?
H11A C11 H11B 109.5 . . ?
C8 C11 H11C 109.5 . . ?
H11A C11 H11C 109.5 . . ?
H11B C11 H11C 109.5 . . ?
C12 C15 C16 124.0(3) . . ?
C12 C15 H15A 106.3 . . ?
C16 C15 H15A 106.3 . . ?
C12 C15 H15B 106.3 . . ?
C16 C15 H15B 106.3 . . ?
H15A C15 H15B 106.4 . . ?
N2 C12 C13 108.9(3) . . ?
N2 C12 C14 108.3(3) . . ?
C13 C12 C14 107.3(3) . . ?
N2 C12 C15 112.6(3) . . ?
C13 C12 C15 112.1(3) . . ?
C14 C12 C15 107.5(3) . . ?
C4 C5 H5A 109.5 . . ?
C4 C5 H5B 109.5 . . ?
H5A C5 H5B 109.5 . . ?
C4 C5 H5C 109.5 . . ?
H5A C5 H5C 109.5 . . ?
H5B C5 H5C 109.5 . . ?
C12 C13 H13A 109.5 . . ?
C12 C13 H13B 109.5 . . ?
H13A C13 H13B 109.5 . . ?
C12 C13 H13C 109.5 . . ?
H13A C13 H13C 109.5 . . ?
H13B C13 H13C 109.5 . . ?
C3 C2 N1 107.7(3) . . ?
C3 C2 H2 126.1 . . ?
N1 C2 H2 126.1 . . ?
N1 C4 C5 107.0(3) . . ?
N1 C4 C6 108.7(3) . . ?
C5 C4 C6 108.0(3) . . ?
N1 C4 C7 112.1(3) . . ?
C5 C4 C7 108.7(3) . . ?
C6 C4 C7 112.2(3) . . ?
C2 C3 N2 107.4(3) . . ?
C2 C3 H3 126.3 . . ?
N2 C3 H3 126.3 . . ?
C9 C8 C11 108.5(3) . . ?
C9 C8 C10 109.8(3) . . ?
C11 C8 C10 107.3(3) . . ?
C9 C8 C7 113.0(3) . . ?
C11 C8 C7 105.8(3) . . ?
C10 C8 C7 112.2(3) . . ?
C4 C6 H6A 109.5 . . ?
C4 C6 H6B 109.5 . . ?
H6A C6 H6B 109.5 . . ?
C4 C6 H6C 109.5 . . ?
H6A C6 H6C 109.5 . . ?
H6B C6 H6C 109.5 . . ?
C16 C17 H17A 109.5 . . ?
C16 C17 H17B 109.5 . . ?
H17A C17 H17B 109.5 . . ?
C16 C17 H17C 109.5 . . ?
H17A C17 H17C 109.5 . . ?
H17B C17 H17C 109.5 . . ?
C17 C16 C18 108.4(3) . . ?
C17 C16 C19 108.1(3) . . ?
C18 C16 C19 108.2(3) . . ?
C17 C16 C15 113.5(3) . . ?
C18 C16 C15 113.4(3) . . ?
C19 C16 C15 104.8(3) . . ?
C16 C18 H18A 109.5 . . ?
C16 C18 H18B 109.5 . . ?
H18A C18 H18B 109.5 . . ?
C16 C18 H18C 109.5 . . ?
H18A C18 H18C 109.5 . . ?
H18B C18 H18C 109.5 . . ?
C8 C10 H10A 109.5 . . ?
C8 C10 H10B 109.5 . . ?
H10A C10 H10B 109.5 . . ?
C8 C10 H10C 109.5 . . ?
H10A C10 H10C 109.5 . . ?
H10B C10 H10C 109.5 . . ?
C8 C9 H9A 109.5 . . ?
C8 C9 H9B 109.5 . . ?
H9A C9 H9B 109.5 . . ?
C8 C9 H9C 109.5 . . ?
H9A C9 H9C 109.5 . . ?
H9B C9 H9C 109.5 . . ?
C16 C19 H19A 109.5 . . ?
C16 C19 H19B 109.5 . . ?
H19A C19 H19B 109.5 . . ?
C16 C19 H19C 109.5 . . ?
H19A C19 H19C 109.5 . . ?
H19B C19 H19C 109.5 . . ?

_refine_diff_density_max         0.593
_refine_diff_density_min         -0.532
_refine_diff_density_rms         0.079

_shelx_res_file                  
;
TITL 181019RAL_RAHMAN_MR_01_009_100K_0m_a.res in P2(1)/n
    181019RAL_RAHMAN_MR_01_009_100K_0m_a.res
    created by SHELXL-2017/1 at 09:29:12 on 20-Oct-2018
CELL  1.54184  12.5347  13.5209  13.0674   90.000   93.446   90.000
ZERR    4.000   0.0016   0.0017   0.0017    0.000    0.003    0.000
LATT 1
SYMM 1/2-X, 1/2+Y, 1/2-Z
SFAC C  H  Au Cl N
UNIT 76  144  4  4  8
OMIT 1 1 2
L.S. 25
ACTA
BOND $H
FMAP 2
PLAN 2
SIZE 0.231 0.260 0.315
TEMP -173.130
WGHT    0.012400    4.615900
EXTI    0.000201
FVAR       0.29305
AU1   3    0.159007    0.364324    0.368314    11.00000    0.01902    0.01931 =
         0.01748   -0.00191   -0.00056    0.00120
CL1   4    0.040394    0.402279    0.234812    11.00000    0.02979    0.03180 =
         0.02102   -0.00433   -0.00632    0.00328
N2    5    0.342956    0.263018    0.485100    11.00000    0.01728    0.01763 =
         0.02082    0.00181    0.00108    0.00133
N1    5    0.267232    0.369672    0.581818    11.00000    0.01908    0.02084 =
         0.01725    0.00117    0.00055    0.00100
C1    1    0.263251    0.330678    0.485690    11.00000    0.02007    0.01639 =
         0.01972    0.00097    0.00335   -0.00070
C7    1    0.174522    0.534221    0.556571    11.00000    0.02006    0.02068 =
         0.01835   -0.00259   -0.00052    0.00157
AFIX  23
H7A   2    0.111965    0.570021    0.580889    11.00000   -1.20000
H7B   2    0.154102    0.511746    0.485991    11.00000   -1.20000
AFIX   0
C14   1    0.395366    0.263823    0.306900    11.00000    0.02425    0.02331 =
         0.02554   -0.00152    0.00671    0.00023
AFIX 137
H14A  2    0.332190    0.301895    0.282925    11.00000   -1.50000
H14B  2    0.418736    0.222429    0.250896    11.00000   -1.50000
H14C  2    0.453018    0.309279    0.329327    11.00000   -1.50000
AFIX   0
C11   1    0.228076    0.677158    0.454957    11.00000    0.04731    0.02770 =
         0.03770    0.00544    0.00388   -0.00481
AFIX 137
H11A  2    0.281442    0.728870    0.445769    11.00000   -1.50000
H11B  2    0.159140    0.707803    0.467172    11.00000   -1.50000
H11C  2    0.220724    0.636178    0.393077    11.00000   -1.50000
AFIX   0
C15   1    0.271320    0.132844    0.360234    11.00000    0.02433    0.01745 =
         0.02179   -0.00157    0.00080    0.00057
AFIX  23
H15A  2    0.296209    0.091016    0.304235    11.00000   -1.20000
H15B  2    0.217085    0.178341    0.328352    11.00000   -1.20000
AFIX   0
C12   1    0.367383    0.197759    0.397136    11.00000    0.02072    0.01703 =
         0.02501   -0.00245    0.00446    0.00270
C5    1    0.080072    0.386331    0.620626    11.00000    0.02326    0.02571 =
         0.02740   -0.00257    0.00814   -0.00227
AFIX 137
H5A   2    0.056349    0.371056    0.549555    11.00000   -1.50000
H5B   2    0.026943    0.428567    0.651127    11.00000   -1.50000
H5C   2    0.088159    0.324769    0.659910    11.00000   -1.50000
AFIX   0
C13   1    0.466849    0.135683    0.427585    11.00000    0.02211    0.02597 =
         0.03733   -0.00483    0.00068    0.00630
AFIX 137
H13A  2    0.528383    0.179532    0.440851    11.00000   -1.50000
H13B  2    0.481259    0.090169    0.371704    11.00000   -1.50000
H13C  2    0.454388    0.097729    0.489634    11.00000   -1.50000
AFIX   0
C2    1    0.349981    0.325886    0.639936    11.00000    0.02464    0.02879 =
         0.01924    0.00379   -0.00354    0.00081
AFIX  43
H2    2    0.369996    0.339739    0.709738    11.00000   -1.20000
AFIX   0
C4    1    0.187635    0.440457    0.622638    11.00000    0.01982    0.02322 =
         0.01706   -0.00162    0.00284    0.00066
C3    1    0.396915    0.260433    0.580272    11.00000    0.02283    0.02303 =
         0.02300    0.00655   -0.00368    0.00304
AFIX  43
H3    2    0.456430    0.219693    0.599855    11.00000   -1.20000
AFIX   0
C8    1    0.263995    0.612324    0.547177    11.00000    0.02792    0.01975 =
         0.02463   -0.00259    0.00573   -0.00117
C6    1    0.221496    0.464147    0.734701    11.00000    0.03360    0.03398 =
         0.01571   -0.00408    0.00194    0.00304
AFIX 137
H6A   2    0.217147    0.404049    0.776167    11.00000   -1.50000
H6B   2    0.173845    0.514678    0.760396    11.00000   -1.50000
H6C   2    0.295130    0.488851    0.739144    11.00000   -1.50000
AFIX   0
C17   1    0.154531    0.117051    0.516012    11.00000    0.03792    0.03012 =
         0.05285   -0.00148    0.02620   -0.00691
AFIX 137
H17A  2    0.112914    0.069753    0.554126    11.00000   -1.50000
H17B  2    0.106700    0.167583    0.485091    11.00000   -1.50000
H17C  2    0.208181    0.148666    0.562871    11.00000   -1.50000
AFIX   0
C16   1    0.210434    0.062631    0.431602    11.00000    0.02794    0.02014 =
         0.03536   -0.00166    0.00759   -0.00296
C18   1    0.281585   -0.018682    0.481660    11.00000    0.04833    0.02852 =
         0.04635    0.01079    0.02046    0.00355
AFIX 137
H18A  2    0.331106    0.010769    0.533987    11.00000   -1.50000
H18B  2    0.322289   -0.050854    0.429260    11.00000   -1.50000
H18C  2    0.236730   -0.067810    0.513653    11.00000   -1.50000
AFIX   0
C10   1    0.275535    0.680403    0.641611    11.00000    0.03971    0.03266 =
         0.03872   -0.01504    0.00887   -0.00996
AFIX 137
H10A  2    0.309707    0.643901    0.699504    11.00000   -1.50000
H10B  2    0.204685    0.702916    0.659426    11.00000   -1.50000
H10C  2    0.319560    0.737734    0.626025    11.00000   -1.50000
AFIX   0
C9    1    0.372216    0.566545    0.527050    11.00000    0.02409    0.02694 =
         0.04261   -0.00544    0.01033   -0.00545
AFIX 137
H9A   2    0.363954    0.521482    0.468370    11.00000   -1.50000
H9B   2    0.399234    0.529741    0.587810    11.00000   -1.50000
H9C   2    0.422862    0.619056    0.512064    11.00000   -1.50000
AFIX   0
C19   1    0.124264    0.012814    0.360373    11.00000    0.04296    0.04494 =
         0.05742   -0.00367    0.00334   -0.02203
AFIX 137
H19A  2    0.084461   -0.034995    0.399609    11.00000   -1.50000
H19B  2    0.158351   -0.021475    0.304889    11.00000   -1.50000
H19C  2    0.075079    0.063170    0.331239    11.00000   -1.50000
AFIX   0
HKLF 4


REM  181019RAL_RAHMAN_MR_01_009_100K_0m_a.res in P2(1)/n
REM R1 =  0.0205 for    3864 Fo > 4sig(Fo)  and  0.0207 for all    3890 data
REM    219 parameters refined using      0 restraints

END

WGHT      0.0125      4.6074

REM Highest difference peak  0.593,  deepest hole -0.532,  1-sigma level  0.079
Q1    1   0.1694  0.4230  0.3077  11.00000  0.05    0.59
Q2    1   0.1231  0.3025  0.2034  11.00000  0.05    0.56
;
_shelx_res_checksum              51224

_shelx_hkl_file                  
;
  -1   0   0    8.16    1.01
   1   0   0    5.59    0.90
   1   0   0    7.47    1.10
  -1   0   0    7.46    1.17
  -1   0   0    5.94    0.98
  -1   0   0    9.55    1.24
  -1   0   0    8.90    1.68
   2   0   0 6163.53  199.14
  -2   0   0 6081.22  213.68
  -2   0   0 6274.76  204.97
  -2   0   0 6063.15  209.71
   2   0   0 5768.61  207.14
  -2   0   0 5845.25  209.77
   2   0   0 6239.27  214.79
   3   0   0    4.11    1.89
  -3   0   0    9.98    3.60
   3   0   0    3.18    1.51
  -3   0   0    2.37    1.41
  -3   0   0    2.83    1.31
  -3   0   0    4.58    1.84
   3   0   0    5.43    0.91
  -3   0   0    3.38    1.78
   4   0   0 1710.56   63.89
   4   0   0 1727.56   62.33
  -4   0   0 1647.15   60.65
   4   0   0 1657.97   56.60
  -4   0   0 1645.36   61.69
  -4   0   0 1852.55   68.55
  -4   0   0 1606.93   62.23
  -4   0   0 1749.84   60.02
   5   0   0    3.84    1.06
  -5   0   0    5.16    2.31
  -5   0   0   10.28    2.79
  -5   0   0    6.37    2.80
  -6   0   0 2675.11  111.06
  -6   0   0 2900.89   95.41
  -6   0   0 2977.83   99.28
  -6   0   0 2780.60  100.12
  -6   0   0 2725.55  102.22
  -7   0   0    1.26    1.85
  -7   0   0    7.24    3.01
  -7   0   0   14.26    6.82
  -7   0   0    1.51    1.88
  -8   0   0   17.54    8.04
  -9   0   0    1.39    1.50
  -9   0   0    2.09    2.50
  10   0   0 2192.25   74.02
  10   0   0 2283.30   76.55
  10   0   0 2009.65   75.49
 -10   0   0 2145.72   74.34
  11   0   0    2.79    2.17
 -11   0   0    9.77    2.49
  11   0   0    7.49    2.08
 -12   0   0  617.11   24.05
  12   0   0  581.03   24.97
  12   0   0  639.27   23.94
  13   0   0    2.36    1.62
 -13   0   0    0.67    1.35
  14   0   0    4.92    1.44
 -14   0   0    2.91    1.37
   0   1   0    3.32    0.63
   1  -1   0 2086.02   73.16
  -1  -1   0 2276.67   75.42
  -1  -1   0 2323.12   74.58
  -1  -1   0 2218.20   73.73
   1   1   0 2247.74   74.58
   1   1   0 2464.80   73.16
  -1   1   0 2155.19   74.11
   1   1   0 2060.50   73.86
  -1   1   0 2222.27   73.41
  -1   1   0 2279.24   74.04
  -1   1   0 2283.95   77.14
  -1   1   0 1994.06   72.97
  -2  -1   0 1489.36   55.89
   2  -1   0 1724.40   57.66
   2  -1   0 1681.80   55.46
   2  -1   0 1615.67   57.66
  -2  -1   0 1769.43   58.76
   2  -1   0 1884.90   58.93
  -2  -1   0 1679.68   57.42
  -2  -1   0 1595.03   60.22
  -2   1   0 1804.47   58.76
  -2   1   0 1622.37   57.75
  -2   1   0 1721.78   57.21
   2   1   0 1756.55   58.38
   2   1   0 1743.51   55.98
  -2   1   0 1625.39   57.80
  -2   1   0 1479.49   61.58
   3  -1   0 1068.73   40.69
  -3  -1   0 1089.51   39.96
   3  -1   0 1146.49   42.33
  -3  -1   0 1087.32   38.55
  -3  -1   0 1150.00   41.74
  -3  -1   0 1179.93   44.88
   3  -1   0 1076.83   36.65
  -3   1   0 1156.03   40.36
   3   1   0 1085.81   41.17
  -3   1   0 1137.09   40.25
  -3   1   0 1095.83   46.33
   3   1   0 1109.42   37.61
  -3   1   0 1078.22   39.68
  -3   1   0 1012.46   39.31
  -4  -1   0 1158.53   46.04
   4  -1   0 1092.26   43.29
  -4  -1   0 1157.44   44.27
  -4  -1   0 1080.20   42.21
  -4  -1   0 1113.70   48.23
   4  -1   0 1091.79   37.81
  -4  -1   0 1135.95   40.60
   4  -1   0 1169.80   45.42
  -4   1   0 1092.96   42.47
   4   1   0 1181.24   44.10
  -4   1   0 1072.04   41.73
  -4   1   0 1157.14   42.89
   4   1   0 1151.82   38.87
  -4   1   0 1240.48   51.28
  -4   1   0 1127.05   42.20
  -5  -1   0  830.78   34.75
  -5  -1   0  916.42   42.34
  -5  -1   0  832.07   36.65
   5  -1   0  897.83   38.67
  -5  -1   0  792.25   32.57
  -5  -1   0  845.87   38.47
  -5   1   0  896.04   43.93
  -5   1   0  907.22   35.94
  -5   1   0  862.78   34.70
   5   1   0  859.65   30.42
   5   1   0  819.67   36.47
  -5   1   0  899.46   34.80
  -6  -1   0    4.54    2.58
  -6  -1   0    7.23    4.21
  -6  -1   0    7.48    2.51
  -6   1   0    5.87    2.96
  -6   1   0    7.41    3.02
  -6   1   0    4.06    2.18
  -6   1   0    5.38    1.80
  -6   1   0    4.71    3.89
  -7  -1   0  406.56   21.58
  -7  -1   0  382.24   28.89
  -7   1   0  352.47   28.84
  -7   1   0  364.80   20.39
  -7   1   0  429.42   23.66
  -7   1   0  417.40   16.96
  -8  -1   0 1686.80   64.98
  -8  -1   0 1619.37   77.53
  -8   1   0 1692.63   57.83
  -8   1   0 1508.26   77.42
  -8   1   0 1527.04   62.79
  -9  -1   0 1442.66   50.25
  -9   1   0 1434.87   50.54
  -9   1   0 1407.31   52.02
   9   1   0 1411.17   51.67
 -10  -1   0  415.34   17.54
  10  -1   0  433.86   17.34
  10   1   0  369.53   18.83
  10   1   0  427.37   17.63
  10   1   0  419.81   17.49
 -10   1   0  451.40   19.88
 -10   1   0  413.95   17.70
  11  -1   0    1.32    2.23
 -11  -1   0    3.22    1.78
  11  -1   0    1.48    1.40
  11   1   0    5.75    2.16
 -11   1   0    5.11    2.01
  11   1   0    4.81    2.27
  12  -1   0  170.10   10.37
  12  -1   0  172.01    9.18
 -12  -1   0  183.56    9.41
  12   1   0  177.93    9.31
 -12   1   0  192.02    9.82
  13  -1   0  214.52   10.76
  13  -1   0  203.68    9.68
 -13  -1   0  189.90    9.61
 -13   1   0  202.33   10.07
  13   1   0  214.08    9.77
  14  -1   0  303.64   11.90
 -14  -1   0  285.90   11.87
 -14   1   0  283.33   12.14
  14   1   0  287.75   11.73
   0  -2   0   27.70    2.13
   0   2   0   30.90    2.25
   0   2   0   25.59    2.10
  -1  -2   0 3356.93  109.67
  -1  -2   0 3323.81  107.40
   1   2   0 3118.72  108.06
  -1   2   0 3042.12  111.41
   1   2   0 3469.75  111.14
  -1   2   0 3038.37  106.53
  -1   2   0 3296.91  108.02
   1   2   0 3167.22  106.62
  -2  -2   0    7.39    1.85
  -2  -2   0    4.28    2.08
   2  -2   0    4.42    1.03
   2  -2   0    5.91    1.26
   2  -2   0    4.33    1.42
  -2  -2   0    5.73    2.04
  -2   2   0    2.28    1.33
   2   2   0    3.28    1.48
  -2   2   0    2.33    0.92
  -2   2   0    6.30    2.97
   2   2   0    1.99    1.32
  -2   2   0    7.74    1.33
   2   2   0    3.40    1.06
  -2   2   0    3.50    1.24
  -3  -2   0  623.19   23.06
   3  -2   0  661.86   27.22
  -3  -2   0  634.03   29.32
  -3  -2   0  722.45   26.21
   3  -2   0  653.80   25.71
   3  -2   0  644.34   22.52
  -3  -2   0  624.07   27.17
  -3   2   0  669.26   25.15
  -3   2   0  693.73   26.63
  -3   2   0  614.52   24.23
   3   2   0  685.59   23.84
  -3   2   0  738.75   33.54
   3   2   0  656.36   26.82
  -3   2   0  628.15   25.92
  -4  -2   0  250.72   12.94
  -4  -2   0  228.09   16.06
  -4  -2   0  249.29   14.35
   4  -2   0  230.85   14.33
  -4  -2   0  230.51   10.34
   4  -2   0  233.67    8.77
  -4   2   0  230.87   11.48
  -4   2   0  259.72   13.48
  -4   2   0  266.76   19.27
  -4   2   0  239.91   12.51
   4   2   0  231.25   13.69
   4   2   0  257.73   10.40
   5  -2   0 2920.37  103.00
  -5  -2   0 2634.30  106.00
  -5  -2   0 3033.97   99.52
  -5  -2   0 2757.57  105.24
   5   2   0 2854.22   94.34
   5   2   0 2767.09  101.00
  -5   2   0 2821.29  110.64
  -5   2   0 2769.90   98.91
  -5   2   0 2649.92   96.82
  -5   2   0 3032.20   99.98
  -5   2   0 2674.66   93.56
   6  -2   0   21.09    5.30
  -6  -2   0   14.90    4.17
  -6  -2   0   20.57    5.97
  -6   2   0   15.40    4.43
   6   2   0   12.62    2.40
  -6   2   0   16.93    2.40
  -6   2   0   12.10    6.07
  -6   2   0   11.73    3.91
  -7  -2   0 1978.86   78.32
  -7  -2   0 2306.85   91.90
  -7   2   0 1921.04   91.72
  -7   2   0 2165.89   79.05
  -7   2   0 2012.48   71.71
  -7   2   0 2121.56   80.66
  -8  -2   0   42.96    6.89
  -8  -2   0   43.21   10.22
  -8   2   0   46.54    8.09
  -8   2   0   44.30    7.15
  -8   2   0   50.66    4.80
  -8   2   0   50.25   12.10
  -9  -2   0  396.49   17.23
  -9   2   0  406.34   24.62
  -9   2   0  443.84   18.03
  -9   2   0  446.54   19.60
  -9   2   0  440.01   19.10
  10  -2   0   49.67    4.39
 -10  -2   0   50.75    4.45
 -10   2   0   51.16    5.66
  10   2   0   44.78    4.52
 -10   2   0   46.72    4.73
  10   2   0   52.98    5.03
  11  -2   0 1635.10   58.05
 -11  -2   0 1636.08   58.14
  11   2   0 1628.00   58.40
 -11   2   0 1670.57   58.98
 -11   2   0 1794.19   61.36
  11   2   0 1647.33   58.48
  12  -2   0   78.24    5.51
 -12  -2   0   68.88    5.20
  12  -2   0   74.72    6.58
 -12   2   0   71.26    5.60
  12   2   0   69.69    5.42
  12   2   0   68.51    5.19
  13  -2   0  211.71   11.13
  13  -2   0  224.68   10.14
 -13  -2   0  211.41    9.90
  13   2   0  215.60   10.00
 -13   2   0  214.61   10.40
 -14  -2   0    1.03    1.15
  14  -2   0    0.26    1.04
  14   2   0    0.80    0.98
 -14   2   0    2.26    1.32
   0  -3   0    1.51    1.62
   0  -3   0    4.05    1.20
   0   3   0   10.88    1.96
   0   3   0    4.98    1.56
  -1  -3   0 2103.44   71.48
  -1  -3   0 2072.46   68.34
  -1   3   0 2045.94   74.04
  -1   3   0 1915.03   67.60
   1   3   0 2050.94   67.65
   1   3   0 1802.09   68.79
   1   3   0 2010.80   67.60
  -1   3   0 1974.92   69.21
   2  -3   0 6947.70  224.00
  -2  -3   0 7381.18  233.89
  -2  -3   0 7010.32  226.26
  -2  -3   0 6861.78  225.70
  -2   3   0 7063.84  233.59
  -2   3   0 6559.15  226.68
   2   3   0 7332.45  224.33
  -2   3   0 6044.32  225.94
   2   3   0 6320.93  226.77
  -2   3   0 6516.75  224.62
   2   3   0 7044.38  228.49
  -2   3   0 6688.58  226.66
   3  -3   0 1436.37   49.89
  -3  -3   0 1541.50   53.45
   3  -3   0 1473.94   51.91
  -3  -3   0 1299.11   54.24
  -3  -3   0 1445.55   57.31
   3  -3   0 1460.11   53.02
  -3   3   0 1480.88   54.49
   3   3   0 1579.62   54.52
   3   3   0 1611.99   51.28
  -3   3   0 1357.88   60.87
  -3   3   0 1493.30   52.55
  -3   3   0 1485.51   50.80
  -3   3   0 1512.95   51.70
  -4  -3   0  541.69   28.34
   4  -3   0  551.97   25.48
  -4  -3   0  604.29   24.77
  -4   3   0  572.26   25.25
  -4   3   0  577.27   32.45
  -4   3   0  547.23   23.07
   4   3   0  564.06   21.34
   4   3   0  546.42   25.30
  -4   3   0  518.36   21.39
  -5  -3   0    7.38    2.73
  -5  -3   0    9.28    4.25
  -5   3   0   10.04    2.63
  -5   3   0   11.93    3.77
  -5   3   0   10.36    1.68
   5   3   0    8.82    2.12
   5   3   0   10.83    2.33
   5   3   0    8.56    3.33
  -5   3   0   10.63    3.04
  -5   3   0    9.11    5.13
  -6  -3   0   58.19    7.05
  -6  -3   0   49.93    8.97
  -6  -3   0   55.11    9.48
   6  -3   0   64.88    8.61
   6   3   0   49.16    7.45
   6   3   0   60.49    5.02
  -6   3   0   56.15    6.72
  -6   3   0   54.84   10.80
  -6   3   0   55.63    3.99
  -6   3   0   53.61    6.93
   6   3   0   48.52    4.36
  -7  -3   0 1576.29   61.41
  -7  -3   0 1588.76   71.10
  -7   3   0 1442.31   53.45
  -7   3   0 1579.84   61.98
  -7   3   0 1461.13   61.54
  -7   3   0 1552.91   75.57
  -8  -3   0  914.89   43.74
  -8  -3   0 1012.62   54.90
  -8   3   0  951.74   45.49
  -8   3   0 1047.48   36.46
  -8   3   0 1008.66   36.65
  -8   3   0  945.53   44.32
  -8   3   0 1021.12   37.02
  -9  -3   0 1237.95   45.19
   9   3   0 1252.19   45.77
  -9   3   0 1315.17   47.78
  -9   3   0 1264.65   46.19
  -9   3   0 1287.16   47.11
  -9   3   0 1309.87   47.63
  -9   3   0 1302.04   56.51
   9   3   0 1298.52   45.84
 -10  -3   0   79.14    5.71
  10  -3   0   82.55    5.52
 -10   3   0   88.14    7.15
  10   3   0   89.22    6.23
 -10   3   0   88.34    7.56
 -10   3   0   84.45    6.31
  10   3   0   87.38    6.32
  11  -3   0    3.03    1.85
 -11  -3   0    7.58    2.14
  11   3   0   10.37    2.54
 -11   3   0   20.77    3.49
  11   3   0    5.25    2.33
 -11   3   0    8.98    3.22
  12  -3   0  100.44    7.65
  12  -3   0  101.87    6.18
 -12  -3   0   87.91    5.99
 -12   3   0   99.52    6.86
  12   3   0  103.28    6.37
  12   3   0  103.77    6.54
  13  -3   0  338.59   14.00
 -13  -3   0  329.87   13.64
  13  -3   0  331.10   15.38
  13   3   0  358.02   13.99
 -13   3   0  337.77   14.53
  13   3   0  330.83   13.83
  14  -3   0  177.00    8.03
  14  -3   0  177.56    8.87
 -14   3   0  187.23    8.60
  14   3   0  194.36    8.06
   0  -4   0 6908.27  245.66
   0  -4   0 7363.36  240.67
   0   4   0 7519.44  240.77
   0   4   0 7396.62  241.87
  -1  -4   0  238.05   13.41
  -1  -4   0  212.71   10.58
  -1   4   0  224.48   10.00
  -1   4   0  207.69   11.45
   1   4   0  200.43   10.45
  -1   4   0  222.59   10.47
   1   4   0  228.46   10.30
  -1   4   0  194.21   14.18
   1   4   0  204.82   11.00
   1   4   0  229.11   10.02
  -2  -4   0  594.60   22.89
  -2  -4   0  570.40   25.77
   2  -4   0  533.46   21.27
  -2   4   0  560.31   20.05
  -2   4   0  576.33   24.23
   2   4   0  475.82   22.93
   2   4   0  558.26   21.38
  -2   4   0  527.82   28.75
  -2   4   0  536.95   19.65
  -2   4   0  521.47   20.57
   2   4   0  569.33   22.57
  -3  -4   0  144.88   11.32
   3  -4   0  113.05    7.14
  -3  -4   0  116.46    8.21
   3  -4   0  107.55    6.23
   3   4   0  124.29    8.77
  -3   4   0  136.35    6.96
  -3   4   0  109.51    6.29
  -3   4   0  118.72    9.18
   3   4   0  131.28    7.18
  -3   4   0  115.82    7.17
  -3   4   0  114.18   12.58
   4  -4   0  179.50   11.57
  -4  -4   0  180.93   11.29
  -4  -4   0  179.41   14.13
   4   4   0  165.87   11.66
  -4   4   0  181.36   10.00
  -4   4   0  171.21   12.05
  -4   4   0  169.24   16.85
   4   4   0  186.26    9.30
   4   4   0  169.28    8.16
  -4   4   0  158.63    8.45
  -5  -4   0  993.43   47.39
  -5  -4   0 1099.50   42.69
   5  -4   0 1044.18   44.30
  -5   4   0  974.81   35.66
  -5   4   0 1062.16   41.07
   5   4   0 1027.63   37.44
   5   4   0 1040.72   38.25
  -5   4   0 1052.45   43.78
   5   4   0 1114.64   44.72
  -5   4   0  986.07   53.00
  -6  -4   0 1973.67   74.24
  -6  -4   0 1835.50   81.91
   6  -4   0 1758.40   76.68
  -6  -4   0 1886.57   81.78
   6   4   0 2056.66   68.58
   6   4   0 1990.46   77.40
  -6   4   0 1989.13   75.71
  -6   4   0 1967.39   66.67
  -6   4   0 2081.57   90.61
   6   4   0 2000.32   68.87
  -6   4   0 2064.80   73.88
  -7  -4   0    8.73    5.31
  -7  -4   0    9.54    3.88
  -7   4   0    9.50    4.42
  -7   4   0   17.49    8.59
  -7   4   0    9.15    2.15
   7   4   0    8.33    2.65
  -7   4   0    7.70    3.70
  -8   4   0   59.84    5.07
  -8   4   0   58.25    5.20
  -8   4   0   65.30    9.92
  -8   4   0   67.21    5.34
  -8   4   0   64.74    9.22
   9   4   0   31.71    4.92
  -9   4   0   31.71    4.24
  -9   4   0   25.86    7.30
   9   4   0   42.43    4.52
  -9   4   0   26.11    3.97
   9   4   0   28.89    4.14
  -9   4   0   47.17    4.71
  -9   4   0   28.92    4.34
   9   4   0   37.61    3.83
  -9   4   0   28.85    3.60
 -10  -4   0 1799.51   66.56
  10   4   0 1942.50   65.06
  10   4   0 2010.19   66.71
 -10   4   0 1919.22   67.17
 -10   4   0 1942.56   68.42
  10   4   0 1929.87   66.76
 -10   4   0 1910.01   68.75
 -10   4   0 1847.21   67.53
  11  -4   0  181.48    9.15
 -11   4   0  202.84   11.40
  11   4   0  192.57    9.82
  11   4   0  177.24    9.46
 -11   4   0  173.07   11.54
 -11   4   0  177.67   10.16
  12  -4   0  647.29   25.55
  12   4   0  690.34   25.94
 -12   4   0  723.50   28.49
 -12   4   0  697.55   26.77
  12   4   0  679.28   25.74
  13  -4   0   37.11    3.47
  13  -4   0   35.58    4.40
  13   4   0   34.65    3.26
  13   4   0   33.78    3.09
 -13   4   0   27.38    3.66
  14  -4   0    3.57    1.27
  14  -4   0    8.81    2.71
  14   4   0    6.60    1.35
 -14   4   0    8.58    1.78
   0  -5   0    1.40    1.13
   0  -5   0   11.68    3.44
   0   5   0    5.50    2.23
   0   5   0   14.52    2.91
   0   5   0    5.80    1.31
  -1  -5   0 1250.18   46.16
   1  -5   0 1251.86   45.11
  -1  -5   0 1267.42   49.97
   1   5   0 1292.94   45.04
   1   5   0 1167.97   46.19
  -1   5   0 1343.07   53.80
  -1   5   0 1230.70   47.57
   1   5   0 1257.29   45.49
  -1   5   0 1301.92   46.11
  -2  -5   0 3100.51  115.24
   2  -5   0 3146.59  110.29
  -2  -5   0 3287.96  111.75
   2   5   0 3364.48  110.41
  -2   5   0 3208.90  120.89
  -2   5   0 3062.40  109.31
  -2   5   0 3414.71  114.20
  -2   5   0 3308.78  107.70
   2   5   0 3346.45  111.57
  -3  -5   0  186.38   13.93
   3  -5   0  183.07    9.74
  -3  -5   0  181.09   11.48
   3   5   0  198.74    8.37
   3   5   0  206.68   10.46
  -3   5   0  196.52    9.43
   3   5   0  198.43   12.12
  -3   5   0  196.86   17.39
  -3   5   0  195.96   13.04
  -3   5   0  198.62    9.61
  -4  -5   0 1140.43   45.42
  -4  -5   0 1209.11   50.57
   4  -5   0 1133.12   44.80
  -4   5   0 1166.32   42.78
   4   5   0 1116.29   40.47
  -4   5   0 1040.77   55.13
   4   5   0 1194.00   42.64
   4   5   0 1189.04   46.95
  -4   5   0 1195.80   47.81
  -5  -5   0   21.37    5.72
  -5  -5   0   23.27    4.53
   5  -5   0   24.10    4.88
  -5   5   0   21.87    7.46
  -5   5   0   21.95    2.21
   5   5   0   26.98    5.38
   5   5   0   27.37    3.61
  -5   5   0   23.71    3.92
  -5   5   0   23.46    6.06
   5   5   0   27.04    3.19
   6  -5   0  705.24   35.81
  -6  -5   0  752.70   34.08
  -6  -5   0  700.63   39.46
   6   5   0  744.47   29.44
   6   5   0  722.31   36.06
   6   5   0  706.82   28.25
  -6   5   0  702.17   26.32
  -6   5   0  746.78   32.65
  -6   5   0  755.37   35.74
  -6   5   0  761.40   46.54
  -7  -5   0  222.81   17.11
  -7  -5   0  235.55   21.15
  -7   5   0  239.07   25.46
   7   5   0  226.58   12.19
   7   5   0  228.90   13.13
  -7   5   0  241.59   16.77
  -7   5   0  241.39   11.01
  -7   5   0  224.05   17.43
  -7   5   0  241.67   11.55
  -8   5   0 2253.35   89.28
  -8   5   0 2240.06   77.41
  -8   5   0 2121.49   77.56
   8   5   0 2204.98   76.82
   8   5   0 2269.89   78.89
  -8   5   0 2282.49   77.39
  -8   5   0 2253.23   77.51
   9   5   0  582.98   22.71
   9   5   0  528.41   23.50
  -9   5   0  535.16   21.50
   9   5   0  577.50   22.29
  -9   5   0  567.79   23.74
  -9   5   0  555.54   23.48
  -9   5   0  536.28   23.43
  -9   5   0  605.63   23.53
   9   5   0  569.64   22.22
 -10  -5   0  805.76   31.99
 -10   5   0  900.26   33.79
  10   5   0  838.40   30.96
  10   5   0  834.27   31.91
 -10   5   0  866.60   34.06
 -10   5   0  867.68   32.71
  10   5   0  863.91   31.66
 -10   5   0  801.42   31.19
 -10   5   0  865.04   33.37
 -11  -5   0    7.92    2.33
  11  -5   0    4.15    1.68
 -11   5   0    8.11    2.96
  11   5   0    4.40    1.71
  11   5   0    2.67    1.85
 -11   5   0    1.85    2.65
 -11   5   0    5.92    2.70
 -11   5   0    4.66    2.31
  12  -5   0  153.36    7.87
  12   5   0  150.25    7.73
 -12   5   0  159.40    8.83
  12   5   0  151.97    7.96
 -12   5   0  152.62    9.62
 -12   5   0  145.27   10.77
  13  -5   0   50.72    3.72
  13  -5   0   53.67    4.97
  13   5   0   51.66    3.58
  13   5   0   44.48    3.49
 -13   5   0   49.56    4.35
  14   5   0  640.06   22.45
   0  -6   0  392.25   18.22
   0  -6   0  408.50   22.97
   0   6   0  453.65   17.03
   0   6   0  405.96   20.20
   0   6   0  388.04   17.55
   0   6   0  428.45   18.79
  -1  -6   0 2397.10   83.93
  -1  -6   0 2433.71   88.20
   1  -6   0 2347.28   82.73
   1  -6   0 2346.12   91.84
   1   6   0 2493.40   83.39
  -1   6   0 2196.77   85.60
   1   6   0 2494.67   82.75
  -1   6   0 2372.77   83.67
   2  -6   0  887.32   34.82
  -2  -6   0  938.47   39.72
  -2  -6   0  940.12   36.16
   2  -6   0  859.08   33.64
  -2   6   0  827.40   37.50
   2   6   0  911.62   34.56
  -2   6   0  879.71   43.27
   2   6   0  911.94   35.55
  -3  -6   0  297.64   18.99
  -3  -6   0  300.46   16.44
   3  -6   0  303.07   14.69
   3   6   0  288.14   12.01
  -3   6   0  314.85   13.35
  -3   6   0  294.62   23.10
   3   6   0  308.47   14.90
  -3   6   0  310.71   18.44
   3   6   0  318.46   16.99
   4  -6   0   83.05    7.32
  -4  -6   0   80.47    9.70
  -4  -6   0   82.35    8.00
   4   6   0   79.92    5.20
  -4   6   0   85.50    6.42
  -4   6   0   74.45   12.11
  -4   6   0   81.91    9.19
   4   6   0   87.37    6.81
   4   6   0   83.67    8.67
   5  -6   0 2274.69   84.33
  -5  -6   0 2404.53   84.74
  -5   6   0 2097.59   97.51
  -5   6   0 2208.98   75.35
  -5   6   0 2292.88   81.08
   5   6   0 2253.92   86.31
  -5   6   0 2295.01   87.07
   5   6   0 2230.28   77.56
   5   6   0 2270.10   79.87
   6  -6   0  294.52   20.00
  -6  -6   0  272.71   18.03
  -6   6   0  277.18   16.86
   6   6   0  303.79   14.17
   6   6   0  281.00   15.02
  -6   6   0  298.88   12.28
  -6   6   0  293.87   27.89
  -6   6   0  316.46   20.83
   6   6   0  293.50   20.62
  -7   6   0  909.21   32.06
   7   6   0  817.23   34.72
  -7   6   0  847.28   32.61
  -7   6   0  889.93   32.74
   7   6   0  849.35   33.75
  -7   6   0  876.89   43.00
  -8   6   0   30.61    3.81
   8   6   0   24.12    3.94
  -8   6   0   22.71    3.36
  -8   6   0   31.31    4.57
   8   6   0   21.72    4.00
  -8   6   0   21.38    4.14
   8   6   0   28.18    3.72
   8   6   0   26.33    6.95
  -8   6   0   25.65    7.90
   8   6   0   28.07    3.92
  -8   6   0   24.35    3.84
   9   6   0  282.01   13.47
  -9   6   0  308.93   14.97
   9   6   0  256.46   12.74
  -9   6   0  313.47   14.75
  -9   6   0  282.17   14.20
   9   6   0  309.61   13.66
   9   6   0  298.23   14.83
  -9   6   0  314.24   14.87
  -9   6   0  281.90   12.72
 -10  -6   0  189.52   10.34
 -10   6   0  207.07   11.69
  10   6   0  201.73    9.79
 -10   6   0  194.19   11.68
  10   6   0  197.03    9.78
 -10   6   0  219.76   11.89
 -10   6   0  184.71    9.72
  10   6   0  206.43   10.34
 -10   6   0  208.75   11.11
 -11  -6   0  978.56   37.19
  11  -6   0  960.06   36.18
 -11   6   0 1105.95   39.71
 -11   6   0  987.19   39.54
  11   6   0 1045.47   36.68
  11   6   0 1034.68   35.36
 -11   6   0 1029.94   38.02
 -11   6   0 1030.04   38.84
  11   6   0 1011.27   36.96
  12  -6   0  170.35    8.29
 -12  -6   0  163.61    8.67
  12   6   0  178.71    8.33
 -12   6   0  185.72   10.41
 -12   6   0  175.83   10.06
 -12   6   0  177.28    9.33
  12   6   0  174.07    8.41
  13  -6   0   81.32    5.94
  13   6   0   93.04    4.78
 -13   6   0   83.98    5.43
  13   6   0   89.49    4.82
   0  -7   0    1.93    1.62
   0   7   0    5.59    2.01
   0   7   0    6.74    2.59
  -1  -7   0  963.30   37.64
   1  -7   0  986.37   36.65
   1   7   0  924.35   36.31
  -1   7   0  879.10   39.60
   1   7   0  929.32   36.87
  -1   7   0  918.46   37.25
   2  -7   0  381.30   18.64
  -2  -7   0  392.96   19.61
   2   7   0  369.19   14.71
   2   7   0  397.99   18.47
   2   7   0  382.22   19.11
  -2   7   0  375.36   21.50
  -3  -7   0 2843.74  105.33
   3   7   0 2872.96   99.01
   3   7   0 3025.00  106.57
  -3   7   0 2997.08  100.22
  -3   7   0 2901.73  109.13
   3   7   0 3188.69  103.90
  -4  -7   0   65.90    7.47
   4  -7   0   59.41    6.26
  -4   7   0   52.47    8.02
   4   7   0   54.58    4.39
   4   7   0   60.09    7.70
  -4   7   0   63.29    5.43
   4   7   0   56.12    5.86
  -5  -7   0  152.50   12.66
   5  -7   0  154.82   12.47
  -5   7   0  161.93   10.80
   5   7   0  184.36   11.27
  -5   7   0  177.35   15.30
   5   7   0  178.78    9.30
   5   7   0  162.42   14.18
  -6   7   0    1.68    1.82
  -6   7   0    3.48    1.69
   6   7   0    0.40    1.72
  -6   7   0    2.73    3.77
  -6   7   0    4.17    1.50
   6   7   0    1.80    1.51
   6   7   0    6.21    4.27
   7   7   0  992.97   38.24
  -7   7   0 1014.80   37.77
  -7   7   0 1003.97   49.31
  -7   7   0 1052.05   37.02
  -7   7   0 1023.85   37.93
   7   7   0 1028.85   36.63
   7   7   0 1061.65   39.18
   7   7   0 1014.56   37.11
   7   7   0  904.70   40.13
  -7   7   0 1036.69   38.52
   8   7   0  626.42   24.75
   8   7   0  667.60   26.97
   8   7   0  662.58   27.67
  -8   7   0  666.32   26.04
  -8   7   0  662.60   27.00
  -8   7   0  670.52   26.35
   8   7   0  644.16   25.37
  -8   7   0  628.98   24.40
  -8   7   0  654.97   26.55
   9   7   0 1035.85   37.17
  -9   7   0 1000.43   38.41
   9   7   0 1015.09   37.09
   9   7   0  991.12   38.66
  -9   7   0 1013.32   38.09
   9   7   0 1025.40   36.57
  -9   7   0  927.72   36.01
  -9   7   0 1002.21   38.88
  -9   7   0 1082.74   38.91
 -10  -7   0   80.99    5.98
 -10   7   0   79.66    6.53
  10   7   0   78.59    5.50
 -10   7   0   84.51    7.21
 -10   7   0   87.06    7.11
 -10   7   0   72.29    6.83
  10   7   0   86.53    5.89
 -10   7   0   76.61    5.42
  10   7   0   88.14    5.58
 -11  -7   0    4.53    1.87
  11  -7   0    2.49    1.52
  11   7   0    8.02    1.88
  11   7   0    5.04    1.56
 -11   7   0    5.81    2.68
 -11   7   0    5.74    2.43
 -11   7   0    7.36    2.73
 -11   7   0    3.46    3.32
  11   7   0    5.17    1.67
 -12  -7   0   51.51    4.27
 -12   7   0   64.24    5.57
  12   7   0   54.62    3.75
 -12   7   0   57.24    5.36
  12   7   0   52.64    3.91
 -12   7   0   67.03    5.10
  13  -7   0  608.27   23.28
  13   7   0  633.22   21.58
 -13   7   0  599.77   22.75
 -13   7   0  599.16   23.07
  13   7   0  596.10   21.50
   0  -8   0 2849.30  101.61
   0   8   0 2901.80  100.14
   0   8   0 2889.93  101.89
  -1  -8   0  582.64   26.60
   1  -8   0  555.12   25.76
   1   8   0  588.76   25.95
   1   8   0  585.97   26.14
   2  -8   0  202.73   13.13
  -2  -8   0  226.09   14.24
   2   8   0  207.03   13.67
   2   8   0  219.45    9.18
  -2   8   0  202.11   16.93
   2   8   0  228.56   13.42
  -3  -8   0   96.56    9.05
   3   8   0   81.38    8.80
   3   8   0   95.26    8.13
  -3   8   0   91.17   10.73
   3   8   0   89.94    5.36
  -4  -8   0  842.83   37.50
  -4   8   0  845.79   40.95
   4   8   0  815.56   34.49
  -4   8   0  829.34   31.87
   4   8   0  789.25   38.26
   4   8   0  822.73   30.68
  -5   8   0  735.08   39.99
   5   8   0  797.74   34.20
  -5   8   0  805.55   30.39
   5   8   0  870.02   31.23
   6   8   0 1218.51   41.98
   6   8   0 1262.02   44.31
   6   8   0 1146.90   42.82
  -6   8   0 1195.47   43.85
  -6   8   0 1204.53   41.46
  -6   8   0 1151.48   42.85
  -6   8   0 1148.79   54.78
   6   8   0 1169.21   43.54
   6   8   0 1134.62   46.67
   6   8   0 1133.51   42.22
   7   8   0   48.03    4.64
  -7   8   0   36.36    5.32
   7   8   0   52.45    4.23
  -7   8   0   43.64    4.83
   7   8   0   45.25    4.31
   7   8   0   45.05    5.15
  -7   8   0   39.90    4.02
   7   8   0   49.85    5.12
   8   8   0   19.37    4.34
   8   8   0   14.78    2.60
   8   8   0   16.72    3.51
  -8   8   0   15.80    3.39
  -8   8   0   21.50    3.76
   8   8   0   25.57    3.58
   8   8   0   18.62    3.79
  -8   8   0   16.78    3.39
   8   8   0   18.93    3.41
  -8   8   0   21.93    4.20
   9   8   0   72.91    5.01
  -9   8   0   65.99    6.40
  -9   8   0   63.87    6.08
   9   8   0   70.39    5.26
   9   8   0   62.64    5.48
  -9   8   0   63.00    6.00
   9   8   0   70.41    6.25
  -9   8   0   68.53    6.15
 -10  -8   0  751.63   29.68
  10   8   0  792.09   29.10
 -10   8   0  846.13   31.92
 -10   8   0  817.22   30.68
 -10   8   0  744.77   31.14
  10   8   0  769.05   28.78
 -10   8   0  854.26   31.84
  10   8   0  782.53   29.32
 -11  -8   0  355.56   15.32
 -11   8   0  386.34   17.20
  11   8   0  366.88   14.63
  11   8   0  367.16   14.96
 -11   8   0  374.34   17.01
  11   8   0  363.55   14.14
 -11   8   0  384.13   16.10
 -12  -8   0  554.54   21.27
  12   8   0  584.37   20.91
 -12   8   0  580.27   22.93
 -12   8   0  578.61   22.83
 -12   8   0  562.32   21.80
  12   8   0  577.09   20.74
   0   9   0    1.47    2.08
  -1  -9   0  108.84   10.35
   1  -9   0   95.08    8.79
   1   9   0  104.02    9.19
   1   9   0  108.99    9.40
  -2  -9   0 1377.74   56.67
   2   9   0 1512.60   56.29
   2   9   0 1427.47   57.03
   2   9   0 1463.78   49.41
  -3   9   0   13.26    2.67
   3   9   0    8.88    2.10
   3   9   0    4.18    2.73
   4   9   0 1404.34   53.09
   4   9   0 1587.59   58.37
  -4   9   0 1462.81   65.49
  -4   9   0 1513.22   52.83
   4   9   0 1487.28   52.48
   4   9   0 1502.86   52.96
   5   9   0   13.15    2.60
   5   9   0   15.88    3.35
  -5   9   0   17.97    3.75
  -5   9   0   10.94    2.72
   5   9   0   12.04    2.67
   5   9   0   12.56    3.02
   5   9   0   15.89    3.33
   5   9   0   15.90    4.59
  -5   9   0   14.32    6.72
  -6   9   0  343.73   16.84
  -6   9   0  362.45   16.31
  -6   9   0  364.50   14.82
   6   9   0  340.03   16.56
   6   9   0  368.22   15.64
   6   9   0  378.34   16.44
   6   9   0  365.77   17.20
   6   9   0  374.13   15.22
   7   9   0   12.67    3.34
  -7   9   0   15.80    3.21
   7   9   0    5.71    1.85
   7   9   0    6.33    2.10
   7   9   0    6.34    2.21
  -7   9   0   12.28    2.66
   7   9   0    7.58    2.56
  -7   9   0    4.27    2.39
   8   9   0 1160.53   40.47
   8   9   0 1193.98   43.05
   8   9   0 1116.16   41.34
   8   9   0 1137.38   40.92
  -8   9   0 1115.70   43.09
   8   9   0 1105.33   41.55
   8   9   0 1092.73   43.47
  -8   9   0 1124.25   41.73
  -8   9   0 1219.90   42.97
   9   9   0   54.21    4.78
   9   9   0   58.72    4.49
  -9   9   0   63.06    6.13
   9   9   0   54.11    4.17
  -9   9   0   52.34    5.38
   9   9   0   58.91    5.02
   9   9   0   58.44    5.46
  -9   9   0   53.01    5.66
 -10  -9   0  359.94   15.27
  10   9   0  365.16   14.83
 -10   9   0  358.32   16.77
  10   9   0  359.59   14.37
 -10   9   0  371.53   16.78
  10   9   0  347.82   14.65
 -11  -9   0   21.86    2.90
  11   9   0   22.82    2.53
 -11   9   0   20.71    3.56
  11   9   0   20.46    2.43
  11   9   0   17.53    2.25
 -11   9   0   18.69    3.62
 -12  -9   0  267.42   10.87
 -12   9   0  275.07   12.19
  12   9   0  270.93   10.34
  12   9   0  259.01   10.48
 -12   9   0  266.81   12.11
   0 -10   0  720.16   31.91
   1 -10   0 1076.35   44.63
  -1 -10   0 1099.13   44.11
   1  10   0 1091.49   39.81
   2  10   0  418.73   16.66
   2  10   0  427.84   18.61
   2  10   0  410.10   17.58
   2  10   0  432.00   22.41
   3  10   0   14.75    3.16
  -3  10   0   15.82    3.00
   3  10   0   20.06    5.31
   3  10   0   12.27    2.66
   3  10   0   11.20    3.04
   3  10   0   14.50    2.60
   3  10   0   12.92    2.85
  -4  10   0  409.72   18.01
   4  10   0  418.15   18.61
   4  10   0  402.10   17.12
   4  10   0  433.48   18.83
   4  10   0  424.44   17.87
   4  10   0  462.93   18.69
  -5  10   0  861.49   34.52
   5  10   0  884.99   33.00
   5  10   0  921.23   34.47
   5  10   0  926.70   34.59
   5  10   0  861.45   32.43
  -5  10   0  898.27   33.74
   5  10   0  877.86   34.05
   6  10   0  589.38   24.50
  -6  10   0  550.61   22.54
   6  10   0  591.30   22.15
   6  10   0  561.42   22.47
   6  10   0  606.23   24.30
  -6  10   0  564.06   23.48
   6  10   0  576.58   23.60
  -6  10   0  569.78   24.36
   7  10   0  192.39   11.54
   7  10   0  202.07    9.41
   7  10   0  198.03    9.70
  -7  10   0  194.49    9.80
   7  10   0  180.16   10.24
  -7  10   0  185.07   10.64
  -7  10   0  205.86   11.64
   7  10   0  194.37   11.13
   8  10   0    2.87    1.97
   8  10   0    2.67    2.61
  -8  10   0    4.76    2.68
  -8  10   0    3.72    2.29
  -8  10   0    4.19    1.99
   8  10   0    3.84    1.44
   8  10   0    9.37    2.59
   8  10   0    1.57    1.37
   8  10   0    4.31    1.70
   9  10   0   49.57    4.42
   9  10   0   50.32    4.37
  -9  10   0   46.66    5.30
   9  10   0   43.68    4.56
   9  10   0   49.69    3.98
   9  10   0   50.04    3.76
  -9  10   0   58.45    5.46
 -10 -10   0  115.73    6.50
  10  10   0  107.87    5.97
  10  10   0  112.48    5.70
 -10  10   0  112.58    7.39
  10  10   0  108.02    5.91
 -10  10   0  110.57    7.59
 -11 -10   0  388.62   14.81
 -11  10   0  359.64   15.80
  11  10   0  382.31   14.07
 -11  10   0  376.98   16.08
  11  10   0  378.17   14.35
  11  10   0  373.95   13.67
   0  11   0   -0.44    1.71
   0  11   0    2.94    2.27
   0  11   0    3.70    1.95
   1  11   0  305.92   14.45
   1  11   0  282.52   12.68
   1  11   0  299.96   13.68
  -1  11   0  282.68   13.43
   2  11   0   31.72    4.06
   2  11   0   37.61    4.16
   2  11   0   38.92    5.11
   2  11   0   29.86    3.50
   3  11   0 1888.65   65.75
   3  11   0 1930.71   65.46
   3  11   0 1797.58   64.55
   3  11   0 1901.53   66.56
   3  11   0 1886.51   66.21
   4  11   0   11.73    2.97
   4  11   0   13.94    3.20
  -4  11   0   11.49    2.75
   4  11   0   12.49    2.61
   4  11   0   17.44    3.49
   4  11   0   16.80    3.09
   5  11   0  211.46   10.91
   5  11   0  198.61   11.19
  -5  11   0  196.24   10.47
   5  11   0  193.67    9.90
  -5  11   0  181.47   11.12
   5  11   0  188.65    9.41
   5  11   0  209.32   11.22
  -6  11   0    3.11    2.29
   6  11   0    5.34    2.06
   6  11   0    3.15    2.19
  -6  11   0    3.58    1.86
   6  11   0    8.17    2.77
   6  11   0    6.01    2.16
   6  11   0    3.41    1.63
   7  11   0  726.74   28.63
   7  11   0  723.76   27.75
   7  11   0  722.71   26.35
  -7  11   0  732.58   28.32
   7  11   0  755.98   27.04
  -7  11   0  719.03   29.03
   7  11   0  654.51   28.91
   8  11   0    2.32    1.66
   8  11   0    2.36    1.78
  -8  11   0    2.88    2.12
   8  11   0    5.23    1.66
  -8  11   0    2.33    1.77
   8  11   0    4.32    1.48
   8  11   0    4.63    2.13
  -9 -11   0  740.39   26.92
   9  11   0  699.22   26.46
   9  11   0  688.03   26.50
  -9  11   0  721.00   28.56
   9  11   0  789.92   26.10
   9  11   0  759.15   26.44
  -9  11   0  685.90   27.74
 -10 -11   0    2.28    1.23
  10  11   0    1.35    1.14
  10  11   0    2.26    1.01
 -10  11   0    0.31    1.52
 -10  11   0    1.72    1.61
  10  11   0    1.15    0.98
   0  12   0  679.92   26.85
   0  12   0  653.57   25.87
  -1  12   0  628.01   25.69
   1  12   0  642.36   24.80
   1  12   0  697.26   26.70
   1  12   0  670.19   25.68
   2  12   0  211.36   10.79
   2  12   0  226.49   11.62
   2  12   0  210.36   10.51
   2  12   0  208.59   10.07
   3  12   0    5.61    1.86
   3  12   0    3.51    1.81
   3  12   0    4.70    2.18
   3  12   0    7.56    2.40
   3  12   0   10.06    2.64
   4  12   0  227.27   10.68
   4  12   0  211.76   11.37
   4  12   0  209.84    9.89
   4  12   0  204.02   11.14
   4  12   0  204.53   11.03
  -5  12   0 1036.53   39.45
   5  12   0 1089.51   38.28
   5  12   0 1096.67   39.87
   5  12   0 1081.08   40.65
   5  12   0 1034.66   40.09
   5  12   0 1135.32   38.92
   6  12   0  519.42   19.74
   6  12   0  523.66   21.38
  -6  12   0  493.65   20.61
   6  12   0  523.90   20.69
   6  12   0  502.98   19.17
  -6  12   0  488.77   21.52
   6  12   0  476.99   21.60
   7  12   0  104.00    5.49
   7  12   0   95.35    5.65
   7  12   0   97.98    6.91
   7  12   0   98.15    6.25
  -7  12   0   91.13    6.51
  -7  12   0   97.04    7.28
   8  12   0   13.82    2.73
   8  12   0   17.97    2.70
   8  12   0   19.22    2.47
   8  12   0   17.40    2.28
  -8  12   0   18.14    3.59
  -8  12   0   16.70    3.04
   8  12   0   17.61    2.85
  -9 -12   0   48.33    3.66
   9  12   0   50.77    3.70
  -9  12   0   42.16    4.49
   9  12   0   47.56    3.49
   9  12   0   49.41    3.33
   9  12   0   49.34    3.07
  -9  12   0   47.23    4.24
   0  13   0    0.89    1.88
   0  13   0   10.02    2.48
   1  13   0   12.66    2.74
   1  13   0   17.34    3.52
   2  13   0  990.87   37.58
   2  13   0 1089.64   38.51
   2  13   0 1057.98   37.59
   2  13   0 1017.22   36.76
   3  13   0    3.10    1.68
   3  13   0    1.73    1.72
   3  13   0    4.75    2.20
   4  13   0 1036.88   37.49
   4  13   0 1015.89   38.05
   4  13   0 1059.43   36.81
   4  13   0  972.93   37.52
   4  13   0 1004.67   35.98
   5  13   0   14.47    3.01
   5  13   0    7.01    2.15
   5  13   0    8.14    2.01
   5  13   0    6.71    1.86
   6  13   0  263.56   11.02
   6  13   0  237.50   11.38
   6  13   0  254.19   10.53
   6  13   0  259.10   12.23
   7  13   0    8.62    2.04
   7  13   0    5.60    1.94
   7  13   0    5.39    1.40
   7  13   0    5.88    1.56
  -7  13   0    3.89    1.95
   7  13   0    6.03    2.11
  -7  13   0    4.55    3.06
  -8 -13   0  698.90   24.06
  -8  13   0  641.58   25.08
   8  13   0  636.63   23.81
   8  13   0  659.75   23.11
   8  13   0  670.79   23.55
   8  13   0  653.01   23.83
   0  14   0  331.95   14.56
   1  14   0  110.94    6.91
   1  14   0   95.96    6.02
   2  14   0   98.16    6.32
   2  14   0   92.01    5.72
   3  14   0    0.93    1.49
   3  14   0    1.31    1.35
   4  14   0  336.86   14.24
   4  14   0  338.52   14.29
   4  14   0  328.56   13.59
   5  14   0  355.09   14.92
   5  14   0  365.58   14.15
   5  14   0  359.55   13.68
   5  14   0  351.78   14.63
   6  14   0  550.85   20.20
   6  14   0  518.49   20.36
   6  14   0  554.77   19.70
   6  14   0  526.19   19.17
  -7 -14   0  117.16    5.62
   7  14   0  109.42    5.37
   7  14   0  112.68    5.60
   7  14   0  111.76    5.26
   7  14   0  100.40    5.55
   1  15   0  208.27    9.63
   2  15   0   49.89    4.05
   2  15   0   41.97    3.42
   3  15   0  979.26   34.69
   3  15   0 1014.13   35.29
   4  15   0   17.74    2.24
   4  15   0   15.61    2.41
   5  15   0   25.91    2.26
   5  15   0   26.22    2.72
 -14   0   1    0.68    1.22
  14   0  -1    4.53    1.39
 -13   0   1   86.36    5.58
  13   0  -1   77.59    5.19
  13   0  -1   80.91    5.78
  12   0  -1    0.76    1.49
 -12   0   1    2.14    1.79
  12   0  -1    6.00    2.44
  11   0  -1 1238.52   43.39
  11   0  -1 1195.74   45.03
 -11   0   1 1183.81   43.41
  10   0  -1    0.66    1.86
  10   0  -1    1.02    1.68
 -10   0   1    4.36    1.94
  -9   0   1 3817.46  128.40
  -9   0   1 3681.52  125.56
  -8   0   1   10.55    6.50
  -8   0   1    4.38    3.36
  -7   0   1   55.60    5.20
  -7   0   1   42.83    9.36
  -7   0   1   51.51    6.28
  -7   0   1   52.95    7.02
  -6   0   1    4.27    1.80
  -6   0   1    5.99    3.18
  -6   0   1    4.70    2.47
  -6   0   1    4.38    2.64
   6   0  -1    0.77    2.03
  -6   0   1    2.99    3.34
  -5   0   1 2613.63   90.36
  -5   0   1 2507.66   91.33
  -5   0   1 2553.34   92.97
  -5   0   1 2521.25   99.76
   5   0  -1 2684.19   96.39
  -4   0   1    7.38    2.45
   4   0  -1    8.13    3.05
  -4   0   1    3.63    1.76
   4   0  -1    5.88    0.99
  -4   0   1    3.56    2.81
  -4   0   1    6.72    2.47
  -4   0   1    3.83    2.18
   4   0  -1    5.52    2.45
   3   0  -1 5727.76  212.06
  -3   0   1 6578.83  215.64
  -3   0   1 6562.70  209.75
  -3   0   1 6111.52  208.68
   3   0  -1 6021.76  205.39
   3   0  -1 6484.27  211.41
  -3   0   1 6613.87  210.82
   2   0  -1    5.22    2.04
   2   0  -1    3.67    1.56
  -2   0   1    4.94    1.64
  -2   0   1    5.72    1.68
  -2   0   1    3.48    1.35
  -2   0   1    2.95    1.98
  -1   0   1  967.75   32.23
  -1   0   1  918.03   31.50
  -1   0   1  803.94   32.27
  -1   0   1  854.22   32.47
   1   0  -1  953.58   32.70
  -1   0   1  862.88   33.57
   1   0  -1  919.30   32.70
   0   0   1    3.66    0.63
   0   0  -1    2.50    0.61
   0   0  -1    4.77    1.04
   0   0  -1    2.66    1.07
   0   0   1    6.69    1.27
   0   0   1    4.44    0.69
   0   0  -1    1.72    0.94
   0   0  -1    3.39    0.81
   0   0  -1    2.01    0.99
  -1   0  -1 2972.44  107.47
  -1   0  -1 3321.80  110.80
  -1   0  -1 3126.66  109.19
  -1   0  -1 3756.92  113.38
   1   0   1 3416.44  108.16
   1   0   1 2888.87  108.58
  -1   0  -1 3527.05  109.55
  -2   0  -1   12.84    2.24
   2   0   1    6.29    1.64
  -2   0  -1    2.82    1.13
  -2   0  -1    9.93    1.67
   2   0   1    4.71    0.98
  -2   0  -1    6.96    2.69
  -3   0  -1  455.49   23.31
  -3   0  -1  442.70   20.07
  -3   0  -1  454.26   18.41
   3   0   1  488.57   19.96
  -3   0  -1  458.96   19.29
   3   0   1  447.89   16.40
  -4   0  -1    6.65    2.50
  -4   0  -1    7.70    2.90
   4   0   1    2.68    1.68
  -4   0  -1   10.05    4.42
  -4   0  -1    3.89    1.71
  -4   0  -1    3.35    1.62
   4   0   1    5.38    1.15
  -5   0  -1  617.94   34.56
  -5   0  -1  663.88   27.21
  -5   0  -1  632.26   28.35
   5   0   1  612.63   22.94
  -5   0  -1  680.41   26.85
  -6   0  -1    4.33    2.15
  -6   0  -1    3.79    3.79
  -6   0  -1    5.55    2.34
  -6   0  -1    2.56    2.23
  -6   0  -1    3.73    1.82
  -7   0  -1 3706.70  132.70
  -7   0  -1 4086.74  153.95
  -7   0  -1 3931.03  136.08
  -8   0  -1   17.28    7.87
  -9   0  -1  178.82   11.31
  -9   0  -1  173.27    9.23
 -10   0  -1    2.20    1.51
  10   0   1    3.22    2.10
  10   0   1    4.56    1.79
  11   0   1  209.50   10.91
  11   0   1  237.07   11.25
 -11   0  -1  231.20   11.42
  12   0   1    1.20    1.90
 -12   0  -1    2.80    1.70
  12   0   1    1.81    1.66
 -13   0  -1  643.52   25.03
  13   0   1  676.51   24.99
 -14   0  -1   -1.04    1.11
  14   0   1    0.80    1.11
  14  -1  -1  195.52    8.42
  14  -1  -1  187.42    9.02
 -14  -1   1  188.82    8.53
  14   1  -1  196.23    8.35
 -14   1   1  188.85    8.77
  13  -1  -1  468.47   18.69
  13  -1  -1  489.13   20.06
 -13  -1   1  476.52   18.84
  13   1  -1  485.27   18.77
 -13   1   1  485.24   19.20
  12  -1  -1  881.78   32.12
 -12  -1   1  851.26   32.14
  12  -1  -1  855.79   33.76
  12   1  -1  826.23   32.91
 -12   1   1  910.80   32.70
  12   1  -1  916.25   32.34
  11  -1  -1  609.35   24.02
 -11  -1   1  608.25   24.17
  11  -1  -1  640.50   26.21
  11   1  -1  647.90   25.97
 -11   1   1  629.67   24.67
  11   1  -1  609.99   24.20
  10  -1  -1  145.57    8.02
 -10  -1   1  151.37    8.19
  10   1  -1  145.54    8.25
 -10   1   1  151.03   10.00
  10   1  -1  136.86    9.09
 -10   1   1  157.90    8.61
  -9  -1   1  265.38   11.99
  -9   1   1  244.35   13.40
   9   1  -1  273.01   13.51
  -9   1   1  268.22   12.29
  -9   1   1  270.74   14.65
  -8  -1   1 1164.89   52.20
  -8  -1   1 1283.12   64.37
  -8   1   1 1197.71   51.49
  -8   1   1 1328.29   66.87
  -8   1   1 1308.47   46.45
  -7  -1   1 2150.58   80.26
   7  -1  -1 2074.72   86.74
  -7  -1   1 1919.26   89.09
  -7   1   1 2248.76   80.50
  -7   1   1 2144.03   82.28
  -7   1   1 2070.85   92.54
  -7   1   1 2182.70   79.70
  -7   1   1 2253.48   73.92
  -6  -1   1  512.95   32.37
  -6  -1   1  552.55   26.37
  -6  -1   1  554.60   25.09
   6  -1  -1  569.97   30.66
  -6   1   1  563.82   26.09
  -6   1   1  548.41   27.56
  -6   1   1  553.94   21.57
  -6   1   1  573.70   26.55
  -6   1   1  632.94   36.00
  -5  -1   1  842.97   39.88
  -5  -1   1  858.25   35.90
   5  -1  -1  689.58   35.79
  -5  -1   1  757.35   30.68
  -5  -1   1  744.28   36.58
  -5  -1   1  835.85   33.48
  -5   1   1  779.50   33.90
   5   1  -1  757.29   36.05
  -5   1   1  818.66   28.57
   5   1  -1  845.22   35.67
  -5   1   1  832.09   33.25
  -5   1   1  842.44   33.24
  -5   1   1  793.26   40.97
   5   1  -1  724.32   27.76
  -4  -1   1   67.99    7.01
   4  -1  -1   66.64    6.70
  -4  -1   1   62.77    4.96
   4  -1  -1   72.17    7.73
  -4  -1   1   69.31    8.32
  -4  -1   1   62.21    5.94
   4   1  -1   67.96    6.97
   4   1  -1   64.68    3.74
  -4   1   1   63.70    5.91
   4   1  -1   71.40    7.38
  -4   1   1   66.58    6.02
  -4   1   1   69.90    9.21
  -4   1   1   70.59    6.45
  -3  -1   1  137.46    9.46
  -3  -1   1  142.45    8.36
   3  -1  -1  133.59    9.42
  -3  -1   1  129.89    7.03
  -3  -1   1  128.06   10.07
   3  -1  -1  154.45    9.13
  -3   1   1  128.25    7.89
   3   1  -1  126.45    5.89
  -3   1   1  134.15    8.31
  -3   1   1  142.92   12.10
   3   1  -1  135.14    9.15
  -3   1   1  150.66    8.64
  -3   1   1  125.16    8.98
   2  -1  -1 2925.26  116.72
  -2  -1   1 3769.86  117.21
   2  -1  -1 3486.48  117.91
  -2  -1   1 3355.89  115.55
  -2  -1   1 3309.59  118.81
   2   1  -1 3468.21  118.27
  -2   1   1 3861.73  117.72
  -2   1   1 3582.66  122.80
   2   1  -1 3524.37  114.75
  -2   1   1 3191.90  117.70
  -2   1   1 3557.97  116.84
   2   1  -1 3598.16  118.80
  -2   1   1 3696.12  116.76
  -1  -1   1 5890.62  198.17
   1  -1  -1 6693.63  200.75
  -1  -1   1 6158.70  198.96
  -1  -1   1 5827.66  202.01
   1   1  -1 5506.01  196.45
   1   1  -1 5726.05  201.82
  -1   1   1 5717.87  200.09
  -1   1   1 5868.93  204.36
  -1   1   1 5239.39  199.12
   1   1  -1 6268.23  204.53
   1   1  -1 5909.88  200.69
  -1   1   1 6387.15  201.43
   1   1  -1 6247.09  200.91
   0  -1   1 2042.71   69.00
   0  -1  -1 1962.67   67.05
   0  -1  -1 2056.40   71.92
   0  -1   1 2027.91   67.32
   0  -1  -1 1983.21   70.30
   0  -1   1 1917.20   67.53
   0  -1   1 2134.39   68.26
   0   1   1 2148.29   68.24
   0   1   1 1934.00   66.89
   0   1  -1 1974.07   67.65
   0   1   1 1882.91   67.98
   0   1  -1 2142.73   68.35
   0   1   1 2078.97   67.68
   0   1  -1 2064.06   67.26
   0   1  -1 1998.13   68.33
   0   1  -1 2042.23   68.69
   0   1   1 2208.95   72.12
  -1  -1  -1 1235.66   44.92
  -1  -1  -1 1173.19   41.79
   1  -1   1 1239.04   41.58
  -1  -1  -1 1226.06   41.37
   1  -1   1 1169.67   40.89
   1  -1   1 1283.25   42.62
  -1  -1  -1 1189.87   41.60
  -1  -1  -1 1376.23   42.66
  -1   1  -1 1153.36   41.74
   1   1   1 1196.73   40.61
   1   1   1 1274.79   41.53
  -1   1  -1 1225.05   41.62
   1   1   1 1157.14   41.60
   1   1   1 1268.97   41.77
  -1   1  -1 1153.75   41.44
  -1   1  -1 1195.23   41.79
  -1   1  -1 1136.81   43.28
   2  -1   1   89.31    5.39
  -2  -1  -1   90.52    5.05
  -2  -1  -1   79.25    4.67
  -2  -1  -1   87.19    7.48
  -2  -1  -1   87.83    6.27
   2  -1   1   83.63    4.10
   2  -1   1   85.41    3.83
   2   1   1   83.98    4.10
  -2   1  -1   79.43    4.04
  -2   1  -1  111.12    8.28
  -2   1  -1   89.01    5.45
  -2   1  -1   83.55    5.07
  -2   1  -1   91.54    5.64
  -2   1  -1   78.97    5.28
   2   1   1   82.68    5.46
   3  -1   1 2737.95   95.87
  -3  -1  -1 2785.23   94.78
  -3  -1  -1 2478.51   93.82
  -3  -1  -1 2860.86   96.45
  -3  -1  -1 3096.36  102.18
  -3  -1  -1 2923.37   98.20
   3  -1   1 2736.88   92.49
  -3   1  -1 2649.52   95.29
  -3   1  -1 2807.29  101.76
   3   1   1 2920.03   92.92
   3   1   1 2728.91   96.24
  -3   1  -1 2809.97   95.61
  -3   1  -1 2797.33   96.01
  -3   1  -1 2879.91   94.00
  -4  -1  -1 1512.26   61.81
  -4  -1  -1 1508.70   57.90
   4  -1   1 1398.71   55.28
  -4  -1  -1 1374.29   52.79
  -4  -1  -1 1498.32   54.21
   4  -1   1 1492.61   50.73
  -4  -1  -1 1549.18   56.20
  -4   1  -1 1552.24   55.21
   4   1   1 1534.45   56.26
   4   1   1 1564.92   51.36
  -4   1  -1 1445.07   53.26
  -4   1  -1 1669.57   63.81
  -4   1  -1 1514.41   54.57
  -5  -1  -1 2634.91  101.07
   5  -1   1 2500.16   85.59
  -5  -1  -1 2575.30   95.51
  -5  -1  -1 2703.34   90.88
  -5  -1  -1 2472.64   92.71
  -5  -1  -1 2628.85   89.19
  -5   1  -1 2576.10   90.94
   5   1   1 2552.21   86.44
  -5   1  -1 2505.78  101.50
   5   1   1 2607.88   93.16
  -5   1  -1 2523.67   86.51
  -5   1  -1 2575.87   91.90
  -5   1  -1 2644.03   89.96
  -6  -1  -1  528.79   32.61
  -6  -1  -1  488.05   23.98
  -6  -1  -1  486.61   22.32
   6   1   1  514.06   19.86
  -6   1  -1  497.16   20.15
  -6   1  -1  536.91   34.36
  -6   1  -1  521.73   25.60
  -6   1  -1  556.75   24.65
  -7  -1  -1   83.14    8.61
  -7  -1  -1   82.44   12.94
  -7   1  -1   84.19    8.50
  -7   1  -1   76.16    9.20
  -7   1  -1   87.21    6.20
  -7   1  -1   83.20   13.75
  -8  -1  -1  982.81   56.38
  -8   1  -1  997.19   37.69
  -8   1  -1  976.98   42.94
  -8   1  -1 1016.45   57.82
  -9  -1  -1 1881.22   65.86
  -9   1  -1 1923.88   67.66
  -9   1  -1 1892.82   66.09
  10  -1   1  525.66   20.99
  10  -1   1  526.90   20.98
 -10  -1  -1  503.89   21.29
 -10   1  -1  549.51   23.47
  10   1   1  523.86   21.27
 -10   1  -1  532.42   21.75
  10   1   1  560.65   21.55
 -11  -1  -1  411.79   17.26
  11  -1   1  405.46   17.02
  11  -1   1  416.49   18.51
  11  -1   1  391.19   16.71
  11   1   1  382.73   16.96
 -11   1  -1  395.95   17.39
 -12  -1  -1   43.07    4.36
  12  -1   1   47.48    4.43
  12  -1   1   49.43    5.23
 -12   1  -1   46.94    4.68
  12   1   1   55.92    4.71
  12   1   1   53.20    4.81
 -13  -1  -1   25.60    3.38
  13  -1   1   26.80    3.44
 -13   1  -1   44.47    4.06
  13   1   1   32.92    3.81
  13   1   1   27.22    3.44
  14  -1   1  186.42    8.71
 -14  -1  -1  194.26    8.86
 -14   1  -1  204.11    9.13
  14   1   1  198.74    8.75
  14  -2  -1  217.31    9.97
  14  -2  -1  208.53    9.04
  14   2  -1  219.18    9.05
 -14   2   1  219.67    9.70
  13  -2  -1    1.72    1.74
 -13  -2   1    6.02    1.93
  13  -2  -1    2.02    1.43
 -13   2   1    0.54    1.35
  13   2  -1    2.12    1.36
  12  -2  -1   51.41    5.28
  12  -2  -1   49.87    4.45
 -12  -2   1   45.94    4.17
  12   2  -1   54.51    4.52
 -12   2   1   44.71    4.54
 -11  -2   1    7.72    2.11
  11  -2  -1    4.00    1.80
 -11   2   1    5.96    2.12
  11   2  -1    4.42    1.84
 -11   2   1   11.16    3.38
  11   2  -1    4.20    2.12
  10  -2  -1 2124.33   72.59
 -10  -2   1 2094.18   72.75
  10   2  -1 2112.24   74.53
  10   2  -1 2224.87   73.34
 -10   2   1 2155.38   75.50
 -10   2   1 2129.75   73.63
 -10   2   1 2025.41   78.94
  -9  -2   1    7.91    2.01
  -9   2   1    4.57    2.38
  -9   2   1    2.00    2.95
  -9   2   1    0.96    1.71
   9   2  -1   12.21    3.06
  -9   2   1    2.83    1.46
  -8  -2   1  677.75   32.81
  -8  -2   1  649.39   40.95
  -8   2   1  635.95   34.20
  -8   2   1  673.60   44.63
  -8   2   1  674.08   26.29
  -8   2   1  626.80   32.26
  -7  -2   1    2.09    3.38
  -7  -2   1   10.44    3.99
   7  -2  -1    2.29    3.00
  -7   2   1    2.37    2.52
  -7   2   1    5.08    3.06
  -7   2   1    3.76    1.59
  -7   2   1    4.41    4.51
  -6  -2   1 1221.70   50.82
  -6  -2   1 1207.35   57.68
   6  -2  -1 1250.66   55.68
  -6   2   1 1296.59   51.46
  -6   2   1 1363.01   63.14
  -6   2   1 1284.81   52.05
  -6   2   1 1315.92   44.95
  -6   2   1 1341.24   50.19
  -5  -2   1  133.33    9.87
   5  -2  -1  150.61   12.42
  -5  -2   1  115.57   12.01
   5   2  -1  133.04   11.10
  -5   2   1  119.64    6.24
   5   2  -1  126.77    6.75
  -5   2   1  128.50   14.32
  -5   2   1  130.87    9.10
  -5   2   1  143.18   10.37
  -5   2   1  148.42   10.49
  -4  -2   1 2607.12   93.27
  -4  -2   1 2778.68  101.52
  -4  -2   1 2712.39   96.80
   4  -2  -1 2722.19   99.70
  -4  -2   1 2662.22   99.30
   4   2  -1 2695.66   92.88
  -4   2   1 2780.68   95.75
   4   2  -1 2848.72   99.18
  -4   2   1 2830.23   97.87
  -4   2   1 2999.49  107.79
  -4   2   1 2916.60   96.97
  -3  -2   1  269.71   15.23
   3  -2  -1  256.55   13.71
  -3  -2   1  263.00   12.88
  -3  -2   1  250.09   14.41
   3   2  -1  261.12   14.07
  -3   2   1  256.24   13.41
  -3   2   1  274.04   12.43
  -3   2   1  260.06   12.17
   3   2  -1  269.31   10.90
  -3   2   1  246.44   18.09
  -3   2   1  265.56   13.72
   2  -2  -1 1863.62   58.51
  -2  -2   1 1649.94   61.10
  -2  -2   1 1773.79   60.13
  -2  -2   1 1772.51   63.41
  -2   2   1 1680.81   66.94
  -2   2   1 1774.44   59.37
  -2   2   1 1778.60   58.76
  -2   2   1 1619.84   60.88
  -2   2   1 1653.50   57.28
  -2   2   1 1681.61   60.39
   2   2  -1 1665.24   60.30
   2   2  -1 1743.19   61.39
   2   2  -1 1796.09   58.50
  -1  -2   1  839.82   30.14
  -1  -2   1  798.08   29.01
  -1  -2   1  844.46   29.29
  -1  -2   1  757.35   31.43
  -1   2   1  833.33   27.42
  -1   2   1  840.91   35.39
  -1   2   1  791.41   27.88
  -1   2   1  860.55   29.01
   1   2  -1  809.94   32.19
   1   2  -1  794.25   28.77
   1   2  -1  833.61   30.52
  -1   2   1  861.58   31.05
   1   2  -1  763.15   29.65
   0  -2   1 2964.75   92.37
   0  -2   1 2785.99   92.04
   0  -2   1 2479.29   92.35
   0  -2   1 2795.30   92.71
   0  -2  -1 2689.90   98.23
   0   2   1 2652.74   92.57
   0   2  -1 2676.65   92.43
   0   2  -1 2738.63   93.75
   0   2   1 2950.85   95.42
   0   2   1 3056.39   99.07
   0   2  -1 2608.07   92.72
   0   2   1 2732.29   91.72
   0   2   1 2921.60   91.92
   0   2   1 2914.83   92.01
   1  -2   1   22.24    1.33
  -1  -2  -1   21.16    3.79
   1  -2   1   17.66    1.25
   1  -2   1   21.97    2.25
  -1  -2  -1   18.78    2.19
  -1   2  -1   16.00    2.21
   1   2   1   13.85    1.79
  -1   2  -1   15.18    1.78
  -1   2  -1   19.38    2.08
  -1   2  -1   17.77    3.11
   1   2   1   21.82    2.23
   1   2   1   30.79    2.21
   1   2   1   19.64    2.29
   2  -2   1 2498.59   86.89
  -2  -2  -1 2586.08   90.03
   2  -2   1 2727.14   90.12
  -2  -2  -1 2561.15   94.18
  -2  -2  -1 2533.82   89.19
  -2  -2  -1 2779.76   88.19
   2  -2   1 2581.76   87.86
   2  -2   1 2989.69   90.01
  -2   2  -1 2500.32   86.44
  -2   2  -1 2567.60   89.86
   2   2   1 2532.02   90.02
  -2   2  -1 2643.21   89.19
   2   2   1 2692.64   87.91
  -2   2  -1 2569.59   88.69
  -2   2  -1 2648.07   94.56
   2   2   1 2822.22   89.95
  -3  -2  -1   65.87    5.94
   3  -2   1   58.04    5.53
  -3  -2  -1   65.87    5.18
   3  -2   1   60.67    3.56
  -3  -2  -1   66.58    4.06
  -3  -2  -1   69.23    7.93
  -3   2  -1   58.89    7.89
  -3   2  -1   52.26    4.90
   3   2   1   66.46    4.04
   3   2   1   60.03    5.36
  -3   2  -1   56.95    3.38
  -3   2  -1   58.15    4.68
  -3   2  -1   53.01    5.02
  -4  -2  -1   80.08    7.57
  -4  -2  -1   88.36    8.81
  -4  -2  -1   74.83    5.09
   4  -2   1   76.53    4.17
  -4  -2  -1   81.45    6.52
  -4  -2  -1   89.16    9.90
  -4   2  -1   81.39    6.85
  -4   2  -1   85.54    5.16
   4   2   1   88.96    7.56
  -4   2  -1   79.52    6.43
   4   2   1   86.52    5.04
  -4   2  -1   85.09   10.63
  -5  -2  -1   60.37    6.10
  -5  -2  -1   51.09    4.52
  -5  -2  -1   58.71    7.98
  -5  -2  -1   55.39    8.71
  -5   2  -1   57.27    6.15
   5   2   1   56.77    4.22
  -5   2  -1   54.56    6.02
  -5   2  -1   52.62    3.79
   5   2   1   56.34    6.69
  -5   2  -1   65.44   10.36
  -6  -2  -1 3119.61  117.57
  -6  -2  -1 3486.53  130.59
  -6   2  -1 3641.71  119.16
  -6   2  -1 3160.62  118.52
   6   2   1 3350.55  112.69
  -6   2  -1 3353.07  132.71
  -7  -2  -1    8.36    3.54
  -7  -2  -1    8.71    5.32
  -7   2  -1    7.73    3.62
  -7   2  -1    6.89    5.84
  -7   2  -1    6.87    2.08
  -7   2  -1    3.00    2.67
  -8  -2  -1 1977.10   90.97
  -8   2  -1 2099.54   69.57
  -8   2  -1 1979.38   93.74
  -8   2  -1 1908.37   76.45
  -8   2  -1 1867.64   82.71
  -9  -2  -1   14.59    2.82
  -9   2  -1   12.67    4.99
  -9   2  -1   11.13    2.93
  -9   2  -1   13.63    3.40
   9   2   1   15.61    3.07
  -9   2  -1   22.28    3.78
   9   2   1   22.36    4.47
  10  -2   1  261.73   11.94
 -10  -2  -1  259.63   12.28
  10  -2   1  252.27   11.82
 -10   2  -1  253.82   12.58
 -10   2  -1  290.05   14.23
  10   2   1  266.24   12.53
  10   2   1  244.09   12.33
 -11  -2  -1   24.63    3.66
  11  -2   1   36.34    5.17
  11  -2   1   27.81    3.79
 -11   2  -1   36.78    4.19
  11   2   1   37.67    4.60
  11   2   1   38.67    4.12
 -11   2  -1   34.01    5.29
 -12  -2  -1  743.15   29.09
  12  -2   1  806.28   29.39
  12  -2   1  777.08   30.97
 -12   2  -1  817.05   30.14
  12   2   1  781.39   29.56
  12   2   1  782.45   29.50
 -13  -2  -1   16.38    2.72
  13  -2   1   22.14    3.15
 -13   2  -1   17.64    2.99
  13   2   1   21.21    3.08
  13   2   1   16.77    2.59
 -14  -2  -1  305.82   12.91
  14  -2   1  340.59   13.27
 -14   2  -1  328.13   13.49
  14   2   1  348.05   13.07
  14  -3  -1  197.11    9.20
 -14   3   1  174.22    8.57
  14   3  -1  188.97    7.98
  13  -3  -1  115.73    6.44
  13  -3  -1  116.59    7.64
  13   3  -1  126.87    6.53
 -13   3   1  126.10    7.13
  12  -3  -1 1108.03   40.28
  12  -3  -1 1139.88   42.66
  12   3  -1 1152.47   40.54
 -12   3   1 1138.32   41.29
  11  -3  -1  350.56   14.97
  11   3  -1  335.58   15.21
 -11   3   1  376.24   17.60
 -11   3   1  359.06   16.00
  11   3  -1  361.76   15.46
 -10  -3   1  202.89   13.21
  10  -3  -1  203.18    9.86
 -10  -3   1  205.03   10.76
  10   3  -1  197.31   10.47
 -10   3   1  218.77   12.04
 -10   3   1  213.19   12.39
  10   3  -1  215.63   10.56
 -10   3   1  223.03   11.04
  -9  -3   1  317.29   14.60
  -9   3   1  323.15   15.70
   9   3  -1  328.03   19.86
  -9   3   1  321.75   22.08
  -9   3   1  339.22   15.70
  -9   3   1  297.37   17.57
   9   3  -1  311.52   14.65
  -9   3   1  369.06   15.10
   9   3  -1  321.85   14.26
  -8  -3   1 1009.08   53.06
  -8  -3   1  898.90   42.65
  -8   3   1  989.88   35.70
  -8   3   1  963.49   34.97
  -8   3   1  882.70   43.67
  -8   3   1  941.70   35.46
  -8   3   1  960.47   44.08
  -7  -3   1 1442.73   56.31
  -7  -3   1 1282.66   63.16
   7  -3  -1 1250.46   60.43
  -7   3   1 1352.80   48.00
  -7   3   1 1405.26   56.75
  -7   3   1 1465.70   57.21
  -7   3   1 1322.05   68.81
   6  -3  -1  479.68   29.66
  -6  -3   1  554.85   32.36
  -6  -3   1  574.22   27.34
  -6   3   1  515.47   20.87
   6   3  -1  554.19   22.46
  -6   3   1  598.89   28.22
   6   3  -1  560.48   22.16
  -6   3   1  574.59   27.48
   6   3  -1  623.43   42.87
  -6   3   1  638.27   38.75
  -5  -3   1   52.09    7.75
   5  -3  -1   48.48    7.05
  -5  -3   1   77.38    7.31
  -5   3   1   62.06   10.57
   5   3  -1   45.90    4.22
  -5   3   1   49.15    5.07
  -5   3   1   42.92    3.13
   5   3  -1   55.39    4.30
   5   3  -1   51.46    7.05
  -5   3   1   54.91    6.09
  -4  -3   1  857.82   39.16
   4  -3  -1  807.86   36.79
  -4  -3   1  901.21   35.82
  -4   3   1  894.09   34.05
   4   3  -1  887.21   37.67
  -4   3   1  952.82   35.08
   4   3  -1  899.83   32.66
  -4   3   1  955.63   37.62
  -4   3   1  928.35   46.34
  -3  -3   1  789.07   32.11
   3  -3  -1  758.93   29.36
  -3  -3   1  714.86   32.05
  -3  -3   1  773.57   29.83
   3  -3  -1  765.62   27.56
   3  -3  -1  690.98   25.55
  -3   3   1  659.85   28.94
  -3   3   1  678.57   27.90
   3   3  -1  809.30   27.68
   3   3  -1  827.54   31.75
  -3   3   1  692.46   30.68
  -3   3   1  759.37   38.11
  -3   3   1  781.25   28.15
  -2  -3   1 9999.00  313.55
  -2  -3   1 8753.63  307.35
   2   3  -1 9530.29  305.89
  -2   3   1 9905.37  306.70
  -2   3   1 9227.00  300.83
   2   3  -1 8799.72  306.30
  -2   3   1 8840.43  303.45
  -2   3   1 8647.28  311.55
  -2   3   1 9189.93  305.02
   2   3  -1 8642.83  307.50
  -2   3   1 9599.50  313.53
  -1  -3   1 2695.44   90.44
  -1  -3   1 2678.92   90.38
  -1  -3   1 2732.78   90.23
   1   3  -1 2502.30   92.67
   1   3  -1 2720.67   89.92
   1   3  -1 2401.22   88.16
   1   3  -1 2730.87   91.26
  -1   3   1 2774.23   92.55
  -1   3   1 2718.67   89.83
  -1   3   1 2621.09   97.77
  -1   3   1 2794.62   89.15
   0  -3   1 3978.14  135.08
   0  -3  -1 3960.07  141.13
   0  -3   1 4166.03  133.51
   0   3   1 4029.40  141.49
   0   3   1 4268.64  134.38
   0   3  -1 4020.60  134.26
   0   3   1 4272.51  133.45
   0   3  -1 4247.40  135.05
   0   3  -1 4074.35  134.01
   0   3   1 3841.13  136.37
   0   3  -1 3485.61  133.50
  -1  -3  -1   96.74    5.86
   1  -3   1   89.19    4.42
   1  -3   1   97.98    5.72
  -1  -3  -1   83.93    6.66
  -1   3  -1   92.75    5.24
  -1   3  -1   90.62    4.77
  -1   3  -1   90.07    7.38
  -1   3  -1   82.30    5.74
   1   3   1   99.44    5.08
   1   3   1   88.95    5.00
   1   3   1   86.41    5.24
   2  -3   1  458.64   17.70
   2  -3   1  458.96   17.05
  -2  -3  -1  393.35   16.07
   2  -3   1  399.12   16.50
  -2  -3  -1  410.95   17.71
  -2  -3  -1  447.28   22.44
  -2   3  -1  433.36   16.84
   2   3   1  454.99   16.69
   2   3   1  401.29   18.14
   2   3   1  421.69   17.62
  -2   3  -1  475.33   19.00
  -2   3  -1  409.07   15.03
  -2   3  -1  379.44   21.46
  -2   3  -1  400.82   16.67
  -3  -3  -1  221.27   14.98
   3  -3   1  202.95   11.23
  -3  -3  -1  196.38    8.48
  -3  -3  -1  191.52   10.76
   3  -3   1  196.19    8.97
   3  -3   1  195.79   11.21
   3   3   1  211.94   11.44
  -3   3  -1  212.59   10.20
   3   3   1  191.20    9.22
  -3   3  -1  189.47   11.36
  -3   3  -1  221.41   16.06
  -3   3  -1  194.24    7.87
  -3   3  -1  183.88   10.34
   4  -3   1 2811.48   98.46
  -4  -3  -1 2765.82  109.67
  -4  -3  -1 3269.48  103.44
   4  -3   1 3088.45  105.17
   4   3   1 2991.48   99.72
  -4   3  -1 2965.04  103.98
   4   3   1 2937.67  104.25
  -4   3  -1 2948.60  102.25
  -4   3  -1 2857.28  112.80
  -5  -3  -1  365.06   23.23
  -5  -3  -1  364.46   18.65
  -5  -3  -1  402.92   25.13
  -5   3  -1  355.55   26.27
   5   3   1  347.44   19.62
  -5   3  -1  343.44   14.06
   5   3   1  349.47   15.14
  -5   3  -1  351.63   18.16
   5   3   1  389.34   15.71
  -5   3  -1  359.66   19.16
  -6  -3  -1  186.34   17.15
  -6  -3  -1  201.13   18.74
  -6  -3  -1  186.85   13.19
  -6   3  -1  193.81    9.32
   6   3   1  211.86   10.64
  -6   3  -1  191.27   20.34
   6   3   1  205.62   10.29
  -6   3  -1  218.70   14.58
   6   3   1  199.72   14.95
  -6   3  -1  217.93   14.13
  -7  -3  -1   12.85    4.31
  -7  -3  -1    5.74    4.71
  -7   3  -1    1.68    1.41
  -7   3  -1    1.77    2.25
  -7   3  -1    0.68    2.34
  -7   3  -1    6.70    5.88
  -8  -3  -1  914.68   45.21
  -8   3  -1 1138.91   39.38
  -8   3  -1 1075.67   38.75
  -8   3  -1 1083.16   47.60
  -8   3  -1 1030.88   48.26
  -8   3  -1 1055.91   38.46
  -9  -3  -1  626.17   24.01
   9  -3   1  596.61   23.52
  -9   3  -1  622.63   24.89
  -9   3  -1  682.29   25.94
   9   3   1  619.74   23.79
  -9   3  -1  647.11   26.20
  -9   3  -1  631.72   33.73
   9   3   1  605.02   24.53
   9   3   1  636.65   24.62
  -9   3  -1  623.51   25.33
  -9   3  -1  601.22   23.89
  10  -3   1  809.86   30.43
 -10  -3  -1  845.03   30.94
  10   3   1  840.43   31.34
 -10   3  -1  833.55   32.87
 -10   3  -1  838.09   31.81
 -10   3  -1  798.62   33.32
  10   3   1  825.26   31.40
  11  -3   1   71.36    5.41
 -11  -3  -1   77.44    5.63
  11   3   1   81.59    5.91
  11   3   1   84.61    6.25
 -11   3  -1   83.14    6.44
 -11   3  -1   81.93    7.18
 -12  -3  -1   15.70    2.77
  12  -3   1   16.03    2.79
  12   3   1   20.26    3.37
 -12   3  -1   13.23    3.70
 -12   3  -1   15.16    2.99
  12   3   1   17.57    2.97
  13  -3   1   10.71    2.76
 -13  -3  -1    7.93    1.91
  13  -3   1    8.17    1.87
  13   3   1    8.50    2.22
  13   3   1    6.95    1.89
 -13   3  -1    7.11    2.07
  14  -3   1  481.28   17.90
  14   3   1  462.34   17.64
  14   3   1  483.47   17.69
 -14   3  -1  489.57   18.36
  14  -4  -1   46.21    3.93
 -14   4   1   44.80    3.50
  14   4  -1   42.83    2.87
  13  -4  -1   98.53    6.93
  13   4  -1   95.45    5.52
 -13   4   1  122.19    6.67
  12  -4  -1   21.14    3.00
 -12   4   1   26.49    4.67
 -12   4   1   22.08    3.56
  12   4  -1   31.81    3.27
  12   4  -1   28.98    3.50
  11  -4  -1  833.60   30.89
 -11  -4   1  833.15   31.94
 -11   4   1  829.06   36.23
 -11   4   1  864.41   32.35
 -11   4   1  847.26   33.71
 -11   4   1  829.40   34.33
  11   4  -1  886.03   31.54
  11   4  -1  846.51   31.33
 -10  -4   1   19.47    3.44
  10  -4  -1   26.50    3.41
  10   4  -1   42.63    3.99
 -10   4   1   26.62    4.55
  10   4  -1   22.74    3.58
 -10   4   1   19.18    3.49
 -10   4   1   19.02    3.88
 -10   4   1   22.74    4.48
  10   4  -1   24.82    3.12
  -9  -4   1 2131.78   74.98
   9   4  -1 2185.54   74.52
   9   4  -1 2155.57   74.64
  -9   4   1 2250.18   76.08
  -9   4   1 2257.61   76.49
  -9   4   1 2082.57   73.84
   9   4  -1 2267.94   74.06
  -9   4   1 2188.60   76.08
  -9   4   1 1936.30   85.89
  -9   4   1 2215.81   75.35
  -8   4   1   54.95    4.86
  -8   4   1   45.92    4.69
  -8   4   1   61.66   11.49
  -8   4   1   52.00    8.50
  -8   4   1   56.89    5.03
  -7  -4   1   34.52    8.10
  -7  -4   1   44.46    6.92
   7  -4  -1   43.34    8.43
  -7   4   1   44.52    7.46
  -7   4   1   39.52    3.67
  -7   4   1   37.60    6.56
  -7   4   1   36.56   10.48
  -6  -4   1   46.33    6.65
  -6  -4   1   47.88    8.32
   6  -4  -1   48.24    8.02
   6   4  -1   47.81    4.46
  -6   4   1   56.68    6.90
   6   4  -1   52.38    4.78
   6   4  -1   45.53    7.46
  -6   4   1   42.28   10.24
  -6   4   1   55.06    7.58
   5  -4  -1 1115.25   47.74
  -5  -4   1 1098.61   49.05
  -5  -4   1 1122.16   44.73
  -5   4   1 1057.59   37.62
   5   4  -1 1052.72   46.72
   5   4  -1 1099.59   39.74
  -5   4   1 1002.04   41.01
  -5   4   1 1204.72   47.02
  -5   4   1 1165.12   57.46
  -5   4   1 1136.21   43.57
   5   4  -1 1123.00   40.55
  -4  -4   1  176.41   11.30
   4  -4  -1  160.54   11.48
  -4  -4   1  165.45   12.88
   4   4  -1  176.01    9.24
  -4   4   1  171.76    9.90
   4   4  -1  174.94    8.34
  -4   4   1  194.54   12.88
   4   4  -1  177.79   12.58
  -4   4   1  163.88   17.17
   3  -4  -1 3193.79  112.35
  -3  -4   1 3401.26  116.37
  -3  -4   1 3100.02  117.80
  -3   4   1 3403.03  118.58
  -3   4   1 3498.76  114.28
   3   4  -1 3295.40  113.81
  -3   4   1 3406.57  128.41
  -3   4   1 3522.49  114.93
   3   4  -1 3370.17  117.88
  -3   4   1 3572.38  113.45
  -2  -4   1  162.32    9.03
  -2  -4   1  148.28    9.51
   2   4  -1  132.87    9.06
  -2   4   1  138.96    7.52
  -2   4   1  139.04    7.78
   2   4  -1  143.37    7.91
  -2   4   1  142.87   13.97
  -2   4   1  140.94   10.00
  -1  -4   1  176.17    8.82
  -1  -4   1  151.64    9.06
  -1  -4   1  175.45    9.05
   1   4  -1  151.58    7.62
   1   4  -1  164.54    8.76
  -1   4   1  173.39    8.71
   1   4  -1  189.94    9.83
   1   4  -1  138.92    9.96
  -1   4   1  168.94   10.66
  -1   4   1  161.64   13.53
  -1   4   1  165.42    8.26
   0  -4  -1  102.57   10.01
   0  -4   1   92.02    7.02
   0  -4   1   98.34    5.89
   0   4  -1  103.47    6.67
   0   4  -1  104.32    6.37
   0   4  -1  101.57    6.29
   0   4   1   99.39    7.82
   0   4   1  110.67    6.10
   0   4  -1  111.72    6.75
   0   4   1  108.61    6.61
  -1  -4  -1 5386.06  176.51
   1  -4   1 5238.15  173.85
   1  -4   1 5273.81  172.28
  -1  -4  -1 5618.88  174.65
  -1  -4  -1 5011.20  180.39
  -1   4  -1 4981.32  171.97
   1   4   1 4925.43  173.00
  -1   4  -1 5297.29  173.37
  -1   4  -1 5152.09  174.83
   1   4   1 5186.54  172.44
   1   4   1 5588.98  173.24
  -1   4  -1 5013.33  177.91
   2  -4   1  685.19   25.51
  -2  -4  -1  682.38   26.24
  -2  -4  -1  806.14   34.47
  -2  -4  -1  766.35   28.74
   2  -4   1  689.17   27.27
   2   4   1  793.54   28.22
  -2   4  -1  707.01   29.25
  -2   4  -1  688.43   26.46
  -2   4  -1  769.90   26.98
   2   4   1  721.50   26.92
   2   4   1  640.20   28.16
  -3  -4  -1 2716.76   92.15
   3  -4   1 2302.73   81.72
  -3  -4  -1 2302.45   84.23
   3  -4   1 2601.09   84.07
   3   4   1 2280.27   84.56
   3   4   1 2514.53   82.26
  -3   4  -1 2186.76   85.16
  -3   4  -1 2185.21   91.81
  -3   4  -1 2547.20   82.88
   4  -4   1   35.76    3.20
   4  -4   1   33.60    4.75
  -4  -4  -1   29.17    4.38
  -4  -4  -1   27.87    6.02
  -4   4  -1   24.81    2.59
   4   4   1   24.94    2.72
  -4   4  -1   35.38    4.15
   4   4   1   31.50    3.44
  -4   4  -1   28.66    7.18
   4   4   1   30.39    4.68
  -4   4  -1   33.28    4.97
  -5  -4  -1  863.37   41.99
  -5  -4  -1  815.15   34.47
  -5  -4  -1  778.30   39.86
  -5   4  -1  750.65   43.94
  -5   4  -1  822.42   35.78
   5   4   1  774.47   35.57
  -5   4  -1  789.39   28.48
  -5   4  -1  806.49   33.52
   5   4   1  810.10   30.65
   5   4   1  817.67   29.84
  -6  -4  -1   74.60   11.17
  -6  -4  -1   66.69   10.45
  -6  -4  -1   75.04    8.10
  -6   4  -1   64.74    8.21
   6   4   1   68.19    5.64
  -6   4  -1   74.45    7.91
  -6   4  -1   68.77    4.75
   6   4   1   80.16    5.88
  -6   4  -1   76.83   13.40
   6   4   1   82.91    9.47
  -7  -4  -1 4187.51  154.68
  -7  -4  -1 4388.04  167.62
  -7   4  -1 4349.88  155.36
  -7   4  -1 4420.67  157.07
   7   4   1 4379.21  148.27
   7   4   1 4318.94  148.11
  -7   4  -1 4696.77  177.20
  -7   4  -1 4375.56  146.64
  -8  -4  -1  134.32    7.29
  -8   4  -1  132.91   13.34
  -8   4  -1  127.64    8.02
  -8   4  -1  151.62    8.68
  -8   4  -1  137.03    8.34
  -9  -4  -1  128.81    7.72
   9   4   1  154.12    8.48
  -9   4  -1  142.36    8.01
  -9   4  -1  158.64    9.37
  -9   4  -1  152.75    9.18
   9   4   1  149.82    8.57
  -9   4  -1  163.90    9.26
  -9   4  -1  141.47   14.57
   9   4   1  143.78    8.63
   9   4   1  162.71    9.80
  -9   4  -1  153.94    9.70
 -10  -4  -1   21.02    3.28
 -10   4  -1   19.90    3.68
 -10   4  -1   19.89    3.95
  10   4   1   16.49    3.18
 -10   4  -1   19.19    4.26
  10   4   1   21.67    3.25
 -10   4  -1   19.66    3.22
 -10   4  -1   30.77    4.79
  10   4   1   25.56    4.11
  11  -4   1  402.35   16.68
 -11  -4  -1  403.10   16.55
  11   4   1  375.10   17.11
 -11   4  -1  435.17   19.19
  11   4   1  378.35   16.87
 -11   4  -1  419.73   17.82
 -12  -4  -1   93.66    5.78
  12  -4   1  106.52    6.37
 -12   4  -1   88.25    7.39
 -12   4  -1  104.19    6.93
  12   4   1   97.13    6.37
  12   4   1   99.48    6.15
  13  -4   1  766.98   27.71
  13  -4   1  735.72   29.11
  13   4   1  759.47   27.51
  13   4   1  770.90   27.48
 -13   4  -1  756.11   28.28
  14  -4   1    2.31    1.19
 -14   4  -1   -0.14    1.18
  14   4   1    0.64    0.75
  14   4   1    1.84    1.11
  14   5  -1   28.09    2.17
  13  -5  -1  649.85   25.32
  13   5  -1  660.93   23.32
 -13   5   1  620.94   24.23
 -12  -5   1  130.81    7.60
  12   5  -1  128.35    7.07
 -12   5   1  138.64    8.75
 -12   5   1  147.98    9.35
  12   5  -1  139.72    7.19
 -12   5   1  134.81    7.99
 -11  -5   1  548.92   23.29
 -11   5   1  588.64   23.89
 -11   5   1  571.75   25.57
 -11   5   1  602.44   24.92
  11   5  -1  617.74   22.85
  11   5  -1  582.89   22.87
 -11   5   1  644.37   25.61
 -10  -5   1   37.38    4.29
  10  -5  -1   32.74    5.23
  10   5  -1   33.80    3.71
  10   5  -1   32.54    3.50
 -10   5   1   40.56    4.87
 -10   5   1   36.19    4.85
 -10   5   1   32.04    4.62
 -10   5   1   35.81    5.08
  10   5  -1   35.94    4.03
  -9   5   1   88.09    6.73
   9   5  -1   92.85    6.29
  -9   5   1   88.25    7.24
  -9   5   1   92.66    7.03
   9   5  -1   92.84    6.36
   9   5  -1  103.85    6.22
  -9   5   1   97.15    7.15
  -8   5   1  455.78   18.96
  -8   5   1  433.48   27.45
  -8   5   1  451.93   19.06
  -8   5   1  414.30   19.15
  -8   5   1  453.33   18.89
   8   5  -1  451.77   19.60
   8   5  -1  461.44   19.82
  -7  -5   1 2559.44  107.46
   7  -5  -1 2132.11   93.53
  -7   5   1 2404.49   80.00
   7   5  -1 2375.22   82.04
  -7   5   1 2408.47   92.15
  -7   5   1 2204.31  106.82
  -7   5   1 2394.54   88.99
   6  -5  -1   33.00    6.84
   6   5  -1   22.77    3.58
  -6   5   1   26.26    4.84
  -6   5   1   23.19    5.54
  -6   5   1   33.49    9.79
  -6   5   1   24.68    2.58
   6   5  -1   24.51    7.02
   6   5  -1   26.25    3.51
  -5  -5   1  470.96   23.59
   5  -5  -1  465.93   25.25
  -5  -5   1  498.17   28.60
  -5   5   1  432.54   16.70
   5   5  -1  462.01   18.92
   5   5  -1  466.78   25.73
  -5   5   1  474.57   25.60
  -5   5   1  483.21   34.20
  -5   5   1  473.16   21.91
   5   5  -1  446.25   20.06
   4  -5  -1   52.79    6.07
  -4  -5   1   61.93    7.56
  -4  -5   1   59.21    6.46
  -4   5   1   54.83    7.24
  -4   5   1   44.86    9.53
   4   5  -1   47.26    6.59
  -4   5   1   47.79    4.68
   4   5  -1   47.47    4.68
  -4   5   1   50.93    4.76
  -3  -5   1 1785.39   68.63
   3  -5  -1 1781.87   63.96
  -3  -5   1 1847.77   67.10
   3   5  -1 1902.23   68.93
  -3   5   1 1806.18   64.69
   3   5  -1 1880.05   62.28
   3   5  -1 1804.17   64.82
  -3   5   1 1897.35   63.24
  -3   5   1 1859.92   79.65
  -3   5   1 1837.96   69.92
  -2  -5   1  938.98   37.50
  -2  -5   1  970.36   38.82
   2   5  -1 1016.49   39.08
  -2   5   1  914.91   36.23
  -2   5   1  989.46   47.61
  -2   5   1  941.13   40.22
   2   5  -1 1040.45   37.01
  -2   5   1 1032.97   36.81
  -1  -5   1 4423.42  146.83
  -1  -5   1 4129.47  145.39
  -1  -5   1 4713.18  148.56
   1   5  -1 4365.45  145.48
  -1   5   1 4073.65  144.92
   1   5  -1 4508.46  146.85
  -1   5   1 4337.73  149.20
  -1   5   1 4268.68  144.73
  -1   5   1 4025.26  155.29
   0  -5  -1  255.71   12.38
   0  -5   1  239.81   11.63
   0  -5   1  231.37   13.40
   0  -5  -1  264.95   17.89
   0   5  -1  242.15   12.39
   0   5  -1  257.48   12.80
   0   5   1  243.14   11.65
   0   5  -1  240.56   12.28
   0   5  -1  225.96   12.12
  -1  -5  -1  308.86   16.33
   1  -5   1  335.36   13.95
   1  -5   1  321.91   15.06
  -1  -5  -1  353.01   15.77
  -1  -5  -1  326.70   19.94
  -1   5  -1  315.90   15.94
   1   5   1  292.55   13.88
  -1   5  -1  341.97   14.70
   1   5   1  332.41   13.67
  -1   5  -1  307.78   13.28
   1   5   1  330.35   14.45
  -1   5  -1  322.97   18.24
   2  -5   1  428.65   16.44
  -2  -5  -1  405.53   23.35
  -2  -5  -1  421.45   19.09
   2  -5   1  411.89   18.18
  -2   5  -1  389.94   23.31
  -2   5  -1  396.28   16.60
  -2   5  -1  404.13   19.99
  -2   5  -1  436.72   17.14
   2   5   1  419.77   18.22
   3  -5   1 2803.66   94.08
  -3  -5  -1 2583.38  101.78
  -3  -5  -1 2870.10   96.16
   3  -5   1 2617.49   93.19
   3   5   1 2670.84   90.66
  -3   5  -1 2620.54   97.30
  -3   5  -1 2632.29  104.10
  -3   5  -1 2939.75   93.54
   3   5   1 2759.46   93.30
   3   5   1 2726.37   95.96
   4  -5   1  426.19   21.69
  -4  -5  -1  474.76   27.74
  -4  -5  -1  465.05   22.31
  -4   5  -1  482.43   24.02
  -4   5  -1  464.12   29.80
   4   5   1  454.65   22.67
  -4   5  -1  422.96   16.51
   4   5   1  468.44   17.85
   4   5   1  476.65   19.69
  -4   5  -1  470.69   20.55
  -5  -5  -1 1777.19   66.64
  -5  -5  -1 1765.18   74.39
  -5   5  -1 1757.09   68.70
  -5   5  -1 1659.35   78.53
   5   5   1 1785.74   68.48
   5   5   1 1818.35   61.10
  -5   5  -1 1704.29   59.45
   5   5   1 1788.88   62.60
  -5   5  -1 1729.30   64.88
  -6  -5  -1  242.01   21.31
  -6  -5  -1  253.45   16.76
  -6  -5  -1  278.72   22.49
  -6   5  -1  263.65   16.40
  -6   5  -1  270.17   25.72
   6   5   1  260.04   18.42
  -6   5  -1  270.19   11.66
  -6   5  -1  275.73   18.66
   6   5   1  278.18   13.03
   6   5   1  257.62   13.54
  -7  -5  -1   75.51   12.48
  -7  -5  -1   82.96   12.09
  -7   5  -1   74.87   14.73
   7   5   1   77.60    6.38
  -7   5  -1   88.29    5.90
  -7   5  -1   78.69    9.19
  -7   5  -1   77.94    5.55
   7   5   1   67.76    6.34
  -7   5  -1   85.87   10.31
   8   5   1  495.67   23.02
  -8   5  -1  511.92   20.94
  -8   5  -1  519.75   21.14
   8   5   1  457.27   21.04
   8   5   1  476.04   20.35
  -8   5  -1  513.58   21.02
  -8   5  -1  520.21   21.08
  -8   5  -1  490.84   29.39
   8   5   1  475.76   21.85
  -9   5  -1 1829.77   64.36
   9   5   1 1854.78   64.90
  -9   5  -1 1980.66   66.93
  -9   5  -1 1844.33   66.30
   9   5   1 1802.72   66.52
  -9   5  -1 1896.81   66.39
  -9   5  -1 1909.08   66.04
   9   5   1 1797.78   65.31
   9   5   1 1875.99   65.08
 -10  -5  -1   93.81    6.73
 -10   5  -1  103.05    7.76
 -10   5  -1   96.27    7.66
 -10   5  -1  102.30    8.00
  10   5   1  111.42    6.71
 -10   5  -1  105.90    6.65
 -10   5  -1   93.46    7.25
  10   5   1  109.20    7.23
  10   5   1  105.05    6.83
  11  -5   1  696.82   25.43
  11   5   1  662.62   25.96
  11   5   1  705.71   25.74
 -11   5  -1  629.85   28.17
 -11   5  -1  664.49   27.76
 -11   5  -1  675.50   27.19
 -11   5  -1  653.92   26.50
  12  -5   1    8.35    2.15
 -12   5  -1    4.90    2.37
  12   5   1    6.20    1.86
  12   5   1    6.00    2.01
 -12   5  -1   11.14    2.79
  13  -5   1  106.96    5.91
  13  -5   1  111.51    7.10
  13   5   1  111.24    5.93
  13   5   1  105.05    5.62
 -13   5  -1  112.74    6.59
  14  -5   1   89.01    5.56
  14   5   1   91.74    4.43
  13  -6  -1    2.13    1.77
  13   6  -1    3.95    1.20
 -13   6   1    6.01    2.08
  13   6  -1    3.29    1.41
 -12  -6   1   19.05    2.89
  12   6  -1   18.09    2.49
 -12   6   1   13.97    3.34
 -12   6   1   15.19    2.97
  12   6  -1   23.93    2.51
 -12   6   1   13.53    3.24
 -11  -6   1  137.69    8.06
 -11   6   1  137.04    8.39
 -11   6   1  138.63    9.70
  11   6  -1  137.42    7.37
 -11   6   1  135.16    9.11
  11   6  -1  141.83    7.58
 -11   6   1  140.26    9.18
 -10  -6   1 1313.47   49.95
  10   6  -1 1416.96   48.88
  10   6  -1 1411.00   49.17
 -10   6   1 1390.92   51.62
  10   6  -1 1402.22   49.50
 -10   6   1 1405.13   50.74
 -10   6   1 1452.60   51.81
 -10   6   1 1405.35   51.90
   9   6  -1  180.81    9.53
   9   6  -1  182.51    9.58
  -9   6   1  168.10   10.60
  -9   6   1  201.16   10.93
   9   6  -1  183.75    9.23
  -9   6   1  200.60   10.66
  -9   6   1  186.82   10.62
   9   6  -1  182.40   10.63
  -8   6   1  419.77   18.10
   8   6  -1  396.09   16.50
   8   6  -1  389.40   18.29
  -8   6   1  392.76   26.83
  -8   6   1  414.73   17.58
   8   6  -1  398.94   17.19
   8   6  -1  409.33   17.03
  -8   6   1  416.03   17.91
  -8   6   1  416.72   18.57
  -7   6   1  171.27    9.46
  -7   6   1  166.32   15.62
  -7   6   1  165.24    9.17
   7   6  -1  164.61   10.04
  -6  -6   1 1183.03   49.88
   6  -6  -1 1147.14   52.30
   6   6  -1 1175.28   44.84
  -6   6   1 1155.59   64.75
   6   6  -1 1089.58   52.49
   6   6  -1 1228.13   43.29
  -6   6   1 1212.00   52.96
  -6   6   1 1180.49   47.53
  -6   6   1 1158.17   40.62
   5  -6  -1  394.44   22.16
  -5  -6   1  348.26   20.38
  -5   6   1  379.11   18.75
   5   6  -1  386.37   18.06
   5   6  -1  381.31   16.25
  -5   6   1  414.88   24.14
  -5   6   1  313.48   28.89
   5   6  -1  377.74   23.11
  -4  -6   1 2723.33   98.38
   4  -6  -1 2565.88   96.23
  -4   6   1 2814.61  114.61
   4   6  -1 2617.81   92.20
  -4   6   1 2985.20  103.12
   4   6  -1 2763.50  100.90
   4   6  -1 2855.44   95.44
  -4   6   1 2598.43   93.91
  -3  -6   1  265.28   14.94
  -3   6   1  259.18   11.16
  -3   6   1  260.37   16.96
   3   6  -1  251.81   10.69
  -3   6   1  253.28   13.10
   3   6  -1  271.05   13.59
   3   6  -1  257.56   15.85
  -3   6   1  218.43   20.57
  -2  -6   1  653.25   27.89
  -2   6   1  622.89   36.50
  -2   6   1  699.90   27.04
  -2   6   1  639.89   30.76
   2   6  -1  634.65   23.01
   2   6  -1  665.73   29.25
  -2   6   1  648.22   26.91
   2   6  -1  706.84   27.41
   1  -6  -1    5.84    4.03
  -1  -6   1    5.88    2.31
   1  -6  -1    5.91    2.07
   1   6  -1    3.17    1.95
   1   6  -1   15.31    3.42
  -1   6   1    1.65    2.15
  -1   6   1    3.81    1.90
  -1   6   1    2.94    3.07
  -1   6   1    5.29    2.05
   0  -6  -1 2363.90   79.41
   0  -6  -1 2362.28   88.46
   0  -6   1 2250.36   78.36
   0   6  -1 2263.22   79.23
   0   6   1 2280.31   78.37
   0   6   1 2131.48   75.56
   0   6   1 2284.56   75.10
   0   6  -1 2408.28   79.81
   0   6   1 2159.54   82.33
   0   6  -1 1896.00   85.97
  -1  -6  -1  606.45   31.79
   1  -6   1  636.14   26.31
  -1  -6  -1  630.00   26.57
   1  -6   1  618.03   24.80
   1   6   1  627.71   24.37
   1   6   1  668.43   25.70
  -1   6  -1  660.44   25.67
  -1   6  -1  579.10   27.10
  -2  -6  -1 2984.52  114.90
  -2  -6  -1 3083.41  108.84
   2  -6   1 3093.21  107.71
  -2   6  -1 3013.42  110.52
   2   6   1 3216.48  107.77
   2   6   1 3179.75  106.97
  -2   6  -1 3248.56  105.82
  -3  -6  -1  387.13   19.77
   3  -6   1  404.38   17.80
  -3  -6  -1  351.32   23.35
   3  -6   1  382.54   18.09
   3   6   1  411.24   15.18
  -3   6  -1  402.78   21.68
   3   6   1  398.31   18.00
   3   6   1  401.29   19.69
  -3   6  -1  414.91   17.53
  -4  -6  -1    2.68    2.93
  -4  -6  -1    3.89    2.21
  -4   6  -1    7.14    4.56
  -4   6  -1    1.66    2.28
  -4   6  -1    4.19    1.99
   4   6   1    4.70    2.08
   4   6   1    6.19    1.64
  -5  -6  -1  652.80   36.86
  -5  -6  -1  643.26   30.84
   5   6   1  691.22   27.98
  -5   6  -1  648.53   24.25
   5   6   1  710.04   25.99
  -5   6  -1  593.09   39.80
   5   6   1  684.88   32.72
  -5   6  -1  678.66   33.55
  -5   6  -1  709.30   29.72
  -6  -6  -1 1492.47   70.83
  -6  -6  -1 1482.07   70.84
  -6  -6  -1 1508.11   63.29
  -6   6  -1 1677.26   62.67
   6   6   1 1648.38   59.01
   6   6   1 1651.59   57.25
   6   6   1 1560.37   66.30
  -6   6  -1 1687.68   55.51
  -6   6  -1 1674.85   67.03
   7   6   1  285.95   14.56
  -7   6  -1  286.45   13.70
  -7   6  -1  284.61   20.99
   7   6   1  277.16   15.44
  -7   6  -1  291.00   13.63
  -7   6  -1  321.70   13.61
   8   6   1  957.50   39.34
   8   6   1  997.85   36.74
  -8   6  -1 1016.64   36.38
   8   6   1 1027.86   38.61
  -8   6  -1 1017.82   37.86
  -8   6  -1 1000.43   38.22
   8   6   1  998.25   37.29
  -8   6  -1 1051.45   38.04
   8   6   1 1028.23   37.16
   9   6   1   74.58    6.02
  -9   6  -1   92.96    7.18
   9   6   1   78.41    6.90
   9   6   1   77.96    5.74
  -9   6  -1   80.06    5.67
   9   6   1   90.39    6.53
  -9   6  -1   96.54    7.11
  -9   6  -1   87.51    6.88
  -9   6  -1   81.71    6.80
  10   6   1   87.25    6.97
 -10   6  -1   95.32    7.60
 -10   6  -1   97.23    7.36
 -10   6  -1   95.69    7.29
  10   6   1   83.44    6.30
 -10   6  -1   93.85    7.40
  10   6   1   82.82    5.86
  10   6   1   86.46    6.07
 -10   6  -1  108.65    6.52
  11  -6   1  111.86    6.46
 -11  -6  -1   98.22    6.60
 -11   6  -1   96.71    8.37
 -11   6  -1  103.11    7.26
  11   6   1  104.19    5.74
 -11   6  -1  105.97    7.85
  11   6   1  115.47    6.59
 -11   6  -1  112.69    8.16
  11   6   1  113.74    6.86
  12  -6   1  566.47   21.62
  12   6   1  569.76   21.52
  12   6   1  562.89   21.82
 -12   6  -1  586.79   23.44
 -12   6  -1  582.29   22.68
 -12   6  -1  577.71   23.87
  13  -6   1   85.66    4.88
  13  -6   1   82.73    5.89
  13   6   1   91.73    4.76
  13   6   1   80.12    4.66
 -13   6  -1   88.77    5.44
 -13  -7   1   43.26    3.23
  13  -7  -1   35.12    3.84
 -13   7   1   42.65    3.59
 -13   7   1   45.21    4.27
  13   7  -1   38.14    2.69
  13   7  -1   45.78    2.85
 -12  -7   1  874.90   31.21
  12   7  -1  887.88   30.45
  12   7  -1  845.71   30.43
 -12   7   1  875.41   32.77
 -12   7   1  823.32   31.56
 -12   7   1  849.05   32.85
 -11  -7   1  179.70    9.38
 -11   7   1  193.01   10.93
 -11   7   1  194.93   10.88
  11   7  -1  184.18    8.62
  11   7  -1  169.99    7.84
 -11   7   1  172.86    9.74
  11   7  -1  184.05    8.82
 -11   7   1  179.23   11.37
 -10  -7   1   62.50    5.18
 -10   7   1   54.13    5.70
 -10   7   1   66.84    5.66
  10   7  -1   54.94    4.53
 -10   7   1   60.17    5.70
  10   7  -1   50.07    4.37
  10   7  -1   43.45    3.86
 -10   7   1   55.33    5.85
  -9   7   1   76.71    6.44
   9   7  -1   68.80    5.26
   9   7  -1   80.03    5.20
   9   7  -1   76.60    5.85
   9   7  -1   61.84    5.91
  -9   7   1   75.08    6.17
  -9   7   1   64.57    6.52
  -9   7   1   78.00    6.44
   8   7  -1  861.68   33.73
   8   7  -1  845.02   31.91
  -8   7   1  913.33   32.90
   8   7  -1  799.83   34.14
  -8   7   1  860.32   33.27
  -8   7   1  864.25   33.87
  -8   7   1  885.42   33.25
   8   7  -1  856.78   31.46
  -7   7   1  152.86    9.06
   7   7  -1  182.83   11.92
   7   7  -1  144.60    9.51
  -7   7   1  155.92    9.43
   7   7  -1  149.02    7.85
  -7   7   1  145.16   15.70
  -7   7   1  151.01    8.84
   7   7  -1  144.36    8.15
   7   7  -1  151.59   11.79
   6   7  -1  945.87   47.60
  -6   7   1 1006.88   36.72
   6   7  -1 1080.95   38.13
  -6   7   1  957.59   47.67
  -6   7   1 1005.72   35.09
   6   7  -1  999.26   40.11
  -6   7   1  969.50   36.91
  -5  -7   1   16.81    4.99
   5  -7  -1   13.32    4.65
  -5   7   1   12.63    5.42
  -5   7   1   12.51    3.28
   5   7  -1    9.49    2.46
  -5   7   1    9.48    6.51
   5   7  -1   13.43    5.32
   5   7  -1   15.66    3.97
  -4  -7   1  372.31   20.22
  -4   7   1  346.66   16.02
   4   7  -1  355.27   21.71
  -4   7   1  291.47   26.97
   4   7  -1  374.14   15.14
   4   7  -1  379.07   18.13
  -4   7   1  348.53   22.62
  -3  -7   1    8.54    3.28
  -3   7   1    5.15    3.43
   3   7  -1    4.13    2.66
  -3   7   1    8.02    5.27
   3   7  -1    6.78    1.70
   3   7  -1    5.03    2.36
  -2  -7   1 3003.81  103.66
   2  -7  -1 2879.98  101.89
  -2   7   1 2820.03  102.11
   2   7  -1 3091.31  105.37
   2   7  -1 3137.87  102.86
   2   7  -1 2887.48   97.04
  -2   7   1 2759.53  107.45
  -2   7   1 2828.78  115.27
   1  -7  -1  996.76   39.66
   1  -7  -1 1090.57   50.57
  -1  -7   1  993.65   39.96
   1   7  -1 1017.47   40.99
  -1   7   1 1015.32   44.29
  -1   7   1  974.98   39.49
   1   7  -1 1023.72   39.95
   0  -7   1 1126.25   44.38
   0  -7  -1 1191.64   53.76
   0  -7  -1 1184.72   45.37
   0   7   1 1155.52   44.58
   0   7  -1 1218.79   45.53
   1  -7   1   47.23    5.65
  -1  -7  -1   59.54    6.10
  -1  -7  -1   53.72    8.08
   1   7   1   47.56    4.57
   1   7   1   59.79    5.68
  -1   7  -1   47.59    4.96
  -1   7  -1   56.07    9.52
  -2  -7  -1  346.38   22.59
  -2  -7  -1  343.71   18.31
   2  -7   1  359.99   17.87
   2   7   1  364.16   17.33
   2   7   1  357.91   17.43
  -2   7  -1  334.17   19.75
  -2   7  -1  344.46   15.52
   3  -7   1  103.79    8.34
  -3  -7  -1  117.62    9.68
  -3  -7  -1  118.89   12.31
   3   7   1   99.79    8.84
  -3   7  -1  101.35   10.21
   3   7   1  109.78    5.75
   3   7   1  101.95    7.96
  -3   7  -1  112.78    7.44
  -4  -7  -1 2645.08  100.26
  -4   7  -1 2666.26  103.50
   4   7   1 2825.14   97.68
   4   7   1 2724.62  101.27
  -4   7  -1 2904.95   97.32
   4   7   1 2882.89   93.95
  -5  -7  -1  455.69   24.98
  -5   7  -1  482.92   18.40
  -5   7  -1  499.88   28.01
   5   7   1  519.66   20.15
   5   7   1  449.32   26.30
  -5   7  -1  476.95   23.06
   5   7   1  504.07   22.74
   6   7   1  411.95   17.82
  -6   7  -1  386.76   15.96
   6   7   1  372.34   19.18
  -6   7  -1  411.41   25.69
  -6   7  -1  376.10   16.82
   7   7   1   21.41    4.75
  -7   7  -1   17.23    3.25
   7   7   1   20.85    3.25
   7   7   1   15.03    3.17
   7   7   1   15.05    3.43
  -7   7  -1   23.26    4.07
   7   7   1   18.33    3.04
   7   7   1   13.22    2.92
  -7   7  -1   17.88    3.03
  -7   7  -1   23.14    7.48
  -7   7  -1   15.67    3.16
   8   7   1  470.82   20.75
  -8   7  -1  491.08   20.92
  -8   7  -1  458.57   18.71
   8   7   1  461.34   19.55
   8   7   1  459.17   21.32
  -8   7  -1  493.93   20.27
  -8   7  -1  489.75   20.64
   8   7   1  452.02   19.41
   8   7   1  465.38   19.53
   8   7   1  482.11   19.07
  -9   7  -1  133.73    8.78
  -9   7  -1  125.73    8.66
   9   7   1  124.63    7.92
  -9   7  -1  126.04    7.31
   9   7   1  120.90    7.59
  -9   7  -1  120.51    8.65
   9   7   1  124.26    8.67
   9   7   1  130.66    7.36
  -9   7  -1  143.24    8.73
  10   7   1 1233.08   43.87
 -10   7  -1 1272.26   45.79
  10   7   1 1213.56   43.17
 -10   7  -1 1278.87   45.81
  10   7   1 1190.17   43.21
  10   7   1 1188.79   44.95
 -10   7  -1 1248.95   44.81
 -10   7  -1 1176.35   45.69
 -10   7  -1 1166.09   43.15
  11  -7   1    7.92    2.10
 -11  -7  -1    6.68    2.14
  11   7   1    5.30    1.60
  11   7   1    9.19    1.93
 -11   7  -1    7.40    2.72
  11   7   1   10.02    2.24
 -11   7  -1    6.45    2.66
 -11   7  -1    6.81    2.53
  12  -7   1   36.49    3.38
 -12  -7  -1   36.30    4.59
 -12   7  -1   35.00    4.04
  12   7   1   42.22    3.48
 -12   7  -1   36.67    4.43
 -12   7  -1   40.60    4.48
  12   7   1   38.07    3.20
  13  -7   1    9.65    2.54
  13  -7   1    6.86    1.61
 -13   7  -1    6.28    2.35
  13   7   1    5.97    1.29
 -12  -8   1  101.99    5.73
 -12   8   1  101.97    6.23
 -12   8   1   97.52    6.78
 -12   8   1  102.33    6.73
  12   8  -1  107.45    5.31
  12   8  -1  107.22    5.23
 -11  -8   1  338.90   14.70
  11   8  -1  358.36   13.97
  11   8  -1  343.48   14.09
 -11   8   1  354.79   16.32
 -11   8   1  363.05   15.56
  11   8  -1  345.21   13.35
 -11   8   1  353.96   16.47
 -10  -8   1  214.62   10.88
  10   8  -1  231.54   10.10
 -10   8   1  223.25   11.59
  10   8  -1  211.23   10.21
 -10   8   1  212.70   11.98
  10   8  -1  232.91   10.35
 -10   8   1  229.17   12.22
 -10   8   1  220.59   12.40
   9   8  -1 1219.11   44.84
  -9   8   1 1287.02   47.36
  -9   8   1 1264.15   46.40
   9   8  -1 1235.79   44.67
   9   8  -1 1228.66   44.16
  -9   8   1 1275.11   46.27
   9   8  -1 1279.38   46.62
  -9   8   1 1290.98   46.86
  -8   8   1  250.52   13.06
   8   8  -1  244.54   13.96
   8   8  -1  260.98   11.54
   8   8  -1  256.09   13.45
   8   8  -1  258.36   11.94
  -8   8   1  270.86   13.24
  -8   8   1  264.03   12.64
   8   8  -1  253.37   12.38
  -8   8   1  258.96   13.75
   7   8  -1   46.67    5.18
   7   8  -1   43.56    5.31
   7   8  -1   47.71    4.31
  -7   8   1   53.31    4.97
   7   8  -1   49.19    4.18
  -7   8   1   53.98    5.42
   7   8  -1   45.81    4.78
  -7   8   1   48.49    5.52
  -6   8   1  110.65    5.99
   6   8  -1  111.83    6.52
  -6   8   1  102.88    7.37
   6   8  -1  115.78    7.95
  -6   8   1  121.52    7.45
   6   8  -1  113.96    9.57
   6   8  -1  116.76    7.83
   6   8  -1  111.04    7.26
  -6   8   1  105.64   13.61
  -6   8   1  109.84    7.97
   6   8  -1  112.25    6.74
   5   8  -1  875.82   36.08
   5   8  -1  909.30   32.99
  -5   8   1  802.56   43.15
  -5   8   1  812.76   31.58
  -4  -8   1  715.48   34.03
  -4   8   1  747.12   38.94
   4   8  -1  765.20   32.21
   4   8  -1  744.72   28.36
  -4   8   1  704.21   28.64
   4   8  -1  794.53   37.43
  -3  -8   1 1164.38   48.41
   3   8  -1 1179.60   50.10
   3   8  -1 1200.51   41.96
  -3   8   1 1173.74   53.09
   3   8  -1 1218.30   46.81
  -2  -8   1   13.71    3.93
   2  -8  -1    6.37    2.87
  -2   8   1    6.67    3.94
   2   8  -1   16.03    2.13
   2   8  -1   10.28    3.65
   1  -8  -1  274.12   15.50
  -1  -8   1  273.36   15.62
  -1   8   1  270.48   15.50
   1   8  -1  296.87   16.69
   1   8  -1  274.90   15.68
   0  -8  -1   68.01    7.00
   0  -8   1   59.93    6.68
   0   8  -1   86.84    7.78
   0   8   1   67.50    6.84
  -1  -8  -1 2286.99   82.76
   1  -8   1 2273.97   82.09
   1   8   1 2206.73   81.12
  -1   8  -1 2287.75   80.00
   1   8   1 2251.13   79.74
   2  -8   1  808.18   35.06
  -2  -8  -1  809.55   35.97
   2   8   1  854.75   34.96
   2   8   1  861.62   34.71
  -2   8  -1  848.76   32.11
  -3  -8  -1  533.62   26.35
   3   8   1  525.64   25.96
  -3   8  -1  507.05   28.20
  -3   8  -1  514.62   21.96
   3   8   1  528.92   19.80
   3   8   1  529.35   24.14
   4   8   1   74.13    5.23
  -4   8  -1   71.58    6.55
   4   8   1   76.84    7.27
  -4   8  -1   71.93    9.71
  -4   8  -1   70.14    5.48
   4   8   1   75.54    9.02
   5   8   1  933.17   34.12
  -5   8  -1  899.79   33.65
  -5   8  -1  897.70   32.18
   5   8   1  883.71   37.20
  -5   8  -1  875.01   43.82
  -6   8  -1  594.38   23.29
  -6   8  -1  589.69   33.61
  -6   8  -1  550.69   23.33
   6   8   1  564.33   23.66
   6   8   1  567.98   22.55
  -6   8  -1  539.52   21.75
   6   8   1  558.92   23.28
   6   8   1  581.32   26.48
  -6   8  -1  561.93   21.65
   6   8   1  563.90   21.91
   7   8   1 2284.71   78.39
   7   8   1 2289.25   77.54
   7   8   1 2244.29   76.98
   7   8   1 2186.41   78.88
  -7   8  -1 2194.35   75.99
  -7   8  -1 2300.71   78.16
   7   8   1 2198.63   76.13
  -7   8  -1 2123.45   78.14
  -7   8  -1 2262.03   77.05
   8   8   1  342.31   15.29
   8   8   1  332.36   16.16
   8   8   1  321.95   14.18
   8   8   1  322.47   14.79
  -8   8  -1  340.58   14.39
  -8   8  -1  350.57   16.22
   8   8   1  344.11   16.77
   8   8   1  337.13   15.08
  -9   8  -1  120.86    7.42
   9   8   1  142.23    7.51
   9   8   1  137.04    8.97
  -9   8  -1  143.09    9.01
   9   8   1  134.23    8.15
  -9   8  -1  127.60    8.95
   9   8   1  132.91    7.92
  -9   8  -1  142.67    9.10
   9   8   1  133.38    7.77
 -10   8  -1    4.62    2.42
  10   8   1    3.99    1.60
 -10   8  -1    0.78    1.66
 -10   8  -1    3.32    2.34
  10   8   1    3.44    2.01
 -10   8  -1    2.16    2.32
  10   8   1    0.80    1.40
  10   8   1    1.05    1.34
 -10   8  -1    1.17    1.92
  11  -8   1  340.63   14.22
 -11  -8  -1  350.46   14.89
 -11   8  -1  367.73   16.46
 -11   8  -1  365.08   15.62
 -11   8  -1  362.92   16.56
  11   8   1  359.36   14.72
  11   8   1  367.02   14.29
  11   8   1  355.32   13.86
  12  -8   1  274.40   11.41
 -12  -8  -1  278.13   11.78
  12   8   1  301.40   11.75
 -12   8  -1  287.19   13.34
 -12   8  -1  289.40   13.27
  12   8   1  299.09   11.42
 -12  -9   1   30.46    2.76
 -12   9   1   29.89    3.48
  12   9  -1   23.00    2.21
  12   9  -1   27.38    2.10
 -12   9   1   25.95    3.46
 -11  -9   1  300.37   12.58
 -11   9   1  279.01   12.91
 -11   9   1  299.56   14.15
  11   9  -1  304.31   11.80
  11   9  -1  296.97   11.97
  11   9  -1  290.05   11.29
 -11   9   1  300.72   13.95
 -10  -9   1    0.40    1.42
 -10   9   1   -0.76    1.76
  10   9  -1   -0.27    1.12
 -10   9   1    3.48    1.91
 -10   9   1   -0.06    1.80
  10   9  -1    1.82    1.27
  10   9  -1    1.76    1.25
   9   9  -1   73.31    4.98
  -9   9   1   62.58    5.63
   9   9  -1   72.01    4.74
  -9   9   1   65.45    6.15
   9   9  -1   65.91    5.82
   9   9  -1   67.78    5.28
  -9   9   1   79.38    6.04
  -9   9   1   68.59    6.44
   8   9  -1  106.14    8.31
   8   9  -1  104.63    7.17
   8   9  -1   99.99    6.11
  -8   9   1  106.43    6.97
  -8   9   1  103.12    7.28
   8   9  -1  115.06    7.10
   8   9  -1  105.63    7.68
  -8   9   1   94.03    7.29
  -8   9   1  117.46    8.53
   8   9  -1  106.36    6.51
   7   9  -1 1599.98   58.70
   7   9  -1 1598.80   57.61
  -7   9   1 1605.24   58.13
   7   9  -1 1595.07   56.23
  -7   9   1 1675.98   62.56
   7   9  -1 1582.85   56.68
   7   9  -1 1723.63   59.92
  -7   9   1 1634.64   59.24
   6   9  -1   46.00    4.78
   6   9  -1   43.20    4.93
   6   9  -1   44.12    4.92
   6   9  -1   41.09    4.00
  -6   9   1   37.41    4.86
  -6   9   1   41.58    4.60
   6   9  -1   44.91    3.94
  -5   9   1  343.67   15.39
   5   9  -1  354.32   15.93
  -5   9   1  370.59   16.86
   5   9  -1  365.01   16.31
  -5   9   1  324.82   24.80
   5   9  -1  329.63   18.96
   5   9  -1  340.75   14.64
   5   9  -1  385.10   16.70
   5   9  -1  348.07   14.95
   4   9  -1    3.95    2.73
  -4   9   1    0.50    1.47
   4   9  -1    4.30    1.92
   4   9  -1   -1.09    1.65
  -4   9   1    1.76    3.38
   4   9  -1    2.86    1.63
   3   9  -1 1143.18   41.64
   3   9  -1 1196.24   47.02
   2   9  -1   35.31    5.92
   2   9  -1   42.79    3.56
   2   9  -1   52.80    7.32
  -1  -9   1 2147.07   80.51
   1   9  -1 2292.90   82.25
  -1   9   1 2197.87   81.42
   0  -9   1    5.52    2.87
   0  -9  -1    5.41    3.12
   0   9   1   11.36    3.70
   0   9  -1   17.16    4.34
   1  -9   1  299.81   17.49
  -1  -9  -1  333.33   18.74
   1   9   1  336.15   18.06
   1   9   1  316.78   16.65
  -1   9  -1  301.71   15.44
  -2  -9  -1   47.79    9.69
   2  -9   1   56.76    6.89
   2   9   1   54.11    6.68
   2   9   1   43.81    6.20
  -2   9  -1   57.77    4.93
  -2   9  -1   45.73    5.33
  -3   9  -1 2097.67   72.93
   3   9   1 2091.28   77.72
   3   9   1 2146.98   72.05
   4   9   1   38.95    4.27
   4   9   1   52.76    5.38
  -4   9  -1   45.67    4.37
   4   9   1   44.12    4.38
  -4   9  -1   42.45    8.25
   4   9   1   40.05    5.82
   4   9   1   46.75    4.34
   5   9   1 1066.27   37.19
   5   9   1 1017.69   42.71
   5   9   1 1022.58   37.73
   5   9   1  970.75   37.71
  -5   9  -1 1045.46   38.20
  -5   9  -1 1048.20   37.77
  -5   9  -1  866.83   47.24
   5   9   1  963.13   36.10
   5   9   1 1115.14   38.33
  -5   9  -1  953.71   36.01
  -6   9  -1   90.83    7.17
   6   9   1   88.38    6.14
  -6   9  -1   89.69    5.92
   6   9   1   90.99    7.14
   6   9   1   89.25    6.85
  -6   9  -1   95.55    6.79
  -6   9  -1   85.60    5.83
   6   9   1   88.02    6.58
   6   9   1   87.13    5.80
   7   9   1  111.05    7.86
  -7   9  -1  125.77    7.50
  -7   9  -1  111.11    8.12
   7   9   1  114.44    6.71
   7   9   1  115.66    7.21
   7   9   1  119.96    7.68
   7   9   1  114.59    8.42
  -7   9  -1  116.37    7.91
  -7   9  -1  106.75    6.68
  -8   9  -1   22.53    3.94
   8   9   1   20.76    4.22
   8   9   1   28.61    4.14
  -8   9  -1   27.12    3.54
   8   9   1   24.88    3.92
   8   9   1   20.42    3.01
  -8   9  -1   25.39    4.48
   8   9   1   29.57    4.05
   8   9   1   26.72    4.42
   9   9   1 1202.42   42.31
   9   9   1 1155.16   41.33
  -9   9  -1 1219.59   44.07
   9   9   1 1158.70   42.43
  -9   9  -1 1178.46   41.67
   9   9   1 1176.04   42.03
  -9   9  -1 1175.43   44.12
   9   9   1 1184.26   43.85
  -9   9  -1 1136.75   43.36
 -10   9  -1    4.95    1.82
  10   9   1   11.51    2.34
 -10   9  -1    5.97    2.58
 -10   9  -1    4.64    2.37
  10   9   1    3.45    1.50
  10   9   1    2.36    1.37
  11  -9   1  449.42   18.31
 -11  -9  -1  493.85   19.07
 -11   9  -1  505.60   20.72
 -11   9  -1  507.18   20.67
  11   9   1  502.84   18.79
  11   9   1  499.11   18.32
  11   9   1  515.99   18.12
 -12  -9  -1   19.58    2.35
  12   9   1   22.65    2.16
  12   9   1   23.50    1.96
 -12   9  -1   23.97    3.14
 -12   9  -1   18.29    4.02
 -11 -10   1  210.87    9.15
 -11  10   1  208.57   10.39
  11  10  -1  205.39    7.98
 -11  10   1  200.48   10.07
  11  10  -1  212.04    8.45
  11  10  -1  197.10    8.48
 -10 -10   1  480.41   18.47
 -10  10   1  479.91   20.20
  10  10  -1  473.91   17.56
  10  10  -1  473.63   17.89
  10  10  -1  459.08   17.65
 -10  10   1  455.95   19.58
  -9 -10   1  237.27   11.14
  -9  10   1  231.44   12.71
   9  10  -1  233.75   10.22
   9  10  -1  243.22   10.94
   9  10  -1  236.70   10.62
  -9  10   1  242.48   12.34
  -8  10   1  170.68   10.20
   8  10  -1  147.68    9.88
   8  10  -1  149.06    7.66
   8  10  -1  123.41    7.81
   8  10  -1  150.53    9.20
   8  10  -1  132.95    8.13
  -8  10   1  143.25    8.37
  -8  10   1  141.82    8.78
   8  10  -1  149.30    7.39
   7  10  -1   27.35    4.58
   7  10  -1   27.05    3.58
   7  10  -1   27.73    3.32
   7  10  -1   31.63    4.80
  -7  10   1   24.76    4.32
   7  10  -1   27.71    3.97
  -7  10   1   28.04    3.54
  -7  10   1   29.77    4.30
   6  10  -1  702.88   28.13
   6  10  -1  693.34   27.27
   6  10  -1  721.03   28.78
  -6  10   1  670.73   27.20
   6  10  -1  703.02   26.40
   6  10  -1  699.46   25.95
  -6  10   1  655.32   28.29
  -5  10   1  868.95   32.99
   5  10  -1  908.55   32.55
  -5  10   1  810.22   34.05
   5  10  -1  848.57   33.83
   5  10  -1  908.40   32.08
   5  10  -1  919.11   34.02
   5  10  -1  867.71   33.30
   4  10  -1 1157.61   41.39
   4  10  -1 1211.78   43.12
   4  10  -1 1143.14   42.80
   4  10  -1 1143.91   41.75
  -3 -10   1  264.53   16.37
   3  10  -1  273.83   12.59
   3  10  -1  302.34   13.86
   3  10  -1  286.77   13.79
   3  10  -1  300.13   13.46
   3  10  -1  299.53   13.23
  -2 -10   1   38.81    5.78
   2  10  -1   39.72    4.25
   2  10  -1   47.86    4.06
   2  10  -1   40.58    3.92
   2  10  -1   43.35    4.76
  -1 -10   1   34.18    5.69
   1  10  -1   36.42    4.61
   1  10  -1   52.66    8.77
   0 -10   1  583.20   28.08
   0  10  -1  604.11   24.12
   0  10   1  615.05   28.90
   1 -10   1  491.38   25.04
   1  10   1  526.75   25.76
  -1  10  -1  536.08   20.60
  -1  10  -1  524.24   21.34
   1  10   1  467.08   22.87
  -2  10  -1  808.06   30.94
  -2  10  -1  791.52   30.53
   2  10   1  790.31   30.43
   2  10   1  820.89   31.71
   2  10   1  865.85   30.10
   2  10   1  779.31   30.56
  -2  10  -1  828.27   30.48
   2  10   1  800.42   35.80
   3  10   1  398.96   17.50
   3  10   1  417.63   16.80
  -3  10  -1  389.14   17.12
   3  10   1  388.93   17.49
   3  10   1  397.56   17.92
   3  10   1  393.39   17.03
  -3  10  -1  408.06   17.34
   3  10   1  406.00   25.71
  -3  10  -1  402.81   16.60
   4  10   1   57.99    4.88
  -4  10  -1   53.85    7.87
   4  10   1   57.04    5.24
   4  10   1   58.78    5.42
   4  10   1   57.14    5.07
   4  10   1   60.32    4.66
  -4  10  -1   52.76    4.62
  -4  10  -1   48.91    4.89
   5  10   1  151.03    8.26
  -5  10  -1  161.79    9.95
  -5  10  -1  162.59    8.49
   5  10   1  167.22    9.83
  -5  10  -1  162.14    9.38
   5  10   1  171.05    9.85
   5  10   1  164.08    8.90
   5  10   1  168.10    9.55
   6  10   1  822.95   31.67
   6  10   1  770.22   30.53
   6  10   1  786.26   31.13
  -6  10  -1  809.55   30.82
   6  10   1  760.58   28.93
   6  10   1  786.23   29.70
  -6  10  -1  804.72   31.57
  -6  10  -1  779.78   29.39
  -6  10  -1  775.99   29.10
   7  10   1  213.61   10.66
   7  10   1  233.14   12.18
   7  10   1  229.60   10.34
  -7  10  -1  215.93   10.42
   7  10   1  222.99   11.57
  -7  10  -1  219.09   11.07
  -7  10  -1  216.32   12.33
   7  10   1  232.00   12.63
  -7  10  -1  225.81   11.99
   8  10   1  430.76   16.84
   8  10   1  463.36   19.31
   8  10   1  386.24   19.33
   8  10   1  429.77   18.24
  -8  10  -1  410.22   19.14
  -8  10  -1  432.23   18.97
   8  10   1  418.40   17.74
  -8  10  -1  434.15   17.17
   8  10   1  444.55   17.48
  -8  10  -1  416.89   18.15
   9  10   1   94.33    7.02
   9  10   1  109.70    6.20
  -9  10  -1  103.25    7.35
   9  10   1  103.15    6.53
  -9  10  -1  103.98    6.07
   9  10   1  111.27    5.93
   9  10   1  106.01    6.62
  -9  10  -1  105.64    7.89
 -10 -10  -1   45.45    3.91
 -10  10  -1   43.17    4.74
 -10  10  -1   54.64    5.19
  10  10   1   46.46    3.28
  10  10   1   46.06    3.70
  10  10   1   47.62    3.59
 -11 -10  -1  233.98   10.18
 -11  10  -1  241.90   11.42
 -11  10  -1  235.95   11.30
  11  10   1  250.06    9.97
  11  10   1  244.90    9.52
  11  10   1  239.90    9.30
 -10 -11   1   11.51    2.00
  10  11  -1   13.01    1.89
 -10  11   1   13.12    2.63
  10  11  -1    9.09    1.69
 -10  11   1    9.05    2.58
  10  11  -1   13.60    1.84
  -9 -11   1    1.20    1.25
   9  11  -1    0.51    1.30
  -9  11   1    3.26    1.92
  -9  11   1   -1.00    1.79
   9  11  -1    2.98    1.45
   9  11  -1    3.61    1.35
   9  11  -1    3.19    1.23
   8  11  -1  616.78   24.18
   8  11  -1  618.68   24.20
   8  11  -1  641.28   23.73
  -8  11   1  643.56   26.36
   8  11  -1  664.25   25.50
  -8  11   1  625.95   25.22
   8  11  -1  652.86   23.43
   7  11  -1    7.91    2.32
   7  11  -1    0.72    1.58
  -7  11   1    7.83    2.86
  -7  11   1    2.31    1.68
   7  11  -1    1.04    2.09
   7  11  -1    3.14    1.41
   7  11  -1    3.68    1.54
  -7  11   1    3.73    2.01
  -6  11   1 1511.57   55.31
   6  11  -1 1502.69   55.34
   6  11  -1 1465.54   54.47
  -6  11   1 1465.04   53.81
   6  11  -1 1498.87   53.80
   6  11  -1 1587.12   52.96
   6  11  -1 1539.07   52.44
   5  11  -1    2.92    1.35
   5  11  -1    3.29    1.85
  -5  11   1    5.09    2.64
  -5  11   1    0.44    1.70
   5  11  -1    4.32    2.10
   5  11  -1   12.93    3.44
   5  11  -1    1.08    1.42
   4  11  -1    8.40    2.25
   4  11  -1    5.73    2.37
   4  11  -1   11.41    2.89
   4  11  -1    6.54    2.24
   4  11  -1    7.15    1.92
   3  11  -1   35.69    4.87
   3  11  -1   37.63    4.18
   3  11  -1   34.68    3.90
   3  11  -1   33.07    3.60
   2  11  -1 1196.92   43.45
   2  11  -1 1200.75   42.45
   2  11  -1 1135.85   41.88
   2  11  -1 1165.22   42.60
   1  11  -1    2.89    1.82
   1  11  -1    9.42    2.83
   1  11  -1    5.82    2.11
   0  11  -1  904.55   33.54
   0  11   1  910.88   35.16
   0  11  -1  903.40   34.50
   0  11  -1  942.35   35.03
   1  11   1   40.59    5.46
  -1  11  -1   43.54    5.51
  -1  11  -1   43.48    4.67
  -1  11  -1   47.83    4.33
   1  11   1   33.32    4.40
  -2  11  -1  143.56    8.57
   2  11   1  141.75    8.43
   2  11   1  142.36    8.66
  -2  11  -1  155.82    9.14
  -2  11  -1  142.02    8.12
   2  11   1  168.20    8.18
   2  11   1  169.95    9.71
  -3  11  -1   23.93    3.73
  -3  11  -1   24.41    3.44
   3  11   1   22.53    3.90
   3  11   1   25.15    3.36
   3  11   1   28.31    4.41
   3  11   1   29.99    4.10
  -3  11  -1   29.35    3.98
   4  11   1 2356.40   78.12
   4  11   1 2269.09   78.08
  -4  11  -1 2197.00   76.13
  -4  11  -1 2253.04   77.50
   4  11   1 1984.90   75.58
   4  11   1 2268.66   77.63
   4  11   1 2293.02   76.82
   5  11   1   37.94    4.00
   5  11   1   30.17    4.41
  -5  11  -1   31.83    4.11
   5  11   1   31.53    3.80
  -5  11  -1   28.41    3.55
   5  11   1   35.53    5.01
  -5  11  -1   29.75    4.61
   5  11   1   36.21    4.26
  -6  11  -1  196.42   11.26
  -6  11  -1  191.38    9.39
   6  11   1  181.75   11.07
   6  11   1  206.12    9.43
   6  11   1  198.52    9.95
  -6  11  -1  208.04   10.92
   6  11   1  213.27   10.86
   6  11   1  208.30   11.18
  -6  11  -1  187.54    9.59
   7  11   1    2.27    1.60
  -7  11  -1    2.69    1.75
   7  11   1    2.86    2.06
  -7  11  -1    2.85    1.80
  -7  11  -1    3.19    2.04
   7  11   1    4.08    1.57
   7  11   1    3.01    1.96
  -7  11  -1    4.17    2.09
   7  11   1    2.60    1.64
  -8  11  -1  257.82   13.58
   8  11   1  285.79   13.57
   8  11   1  276.60   12.67
   8  11   1  281.47   12.58
   8  11   1  273.74   12.06
   8  11   1  272.67   11.47
  -8  11  -1  281.98   13.47
   9  11   1   16.84    2.63
  -9  11  -1   13.82    3.06
   9  11   1   15.48    2.69
   9  11   1   17.06    2.19
   9  11   1   17.18    2.78
  -9  11  -1   14.71    3.09
   9  11   1   19.83    3.21
 -10 -11  -1  754.46   27.28
 -10  11  -1  722.56   28.23
  10  11   1  756.97   26.83
  10  11   1  767.31   26.37
 -10  11  -1  748.95   28.67
  10  11   1  783.77   26.81
  -9 -12   1  450.12   16.54
  -9  12   1  376.78   16.87
   9  12  -1  442.03   16.04
   9  12  -1  446.67   15.73
   9  12  -1  408.53   15.99
  -9  12   1  430.70   18.00
   9  12  -1  439.73   16.14
  -8 -12   1  367.42   14.24
   8  12  -1  346.05   13.60
  -8  12   1  318.48   14.60
   8  12  -1  335.33   13.95
   8  12  -1  359.89   13.37
   8  12  -1  344.70   14.08
  -8  12   1  320.76   15.52
   7  12  -1   14.89    2.24
  -7  12   1   11.82    2.73
   7  12  -1    9.58    2.22
   7  12  -1   14.40    2.26
   7  12  -1    9.25    2.66
  -7  12   1   15.48    3.31
   7  12  -1    7.30    2.34
   6  12  -1  168.00   10.15
  -6  12   1  158.50   10.08
   6  12  -1  168.20    9.67
   6  12  -1  170.80    9.04
   6  12  -1  165.10    8.34
   6  12  -1  173.08    8.10
   5  12  -1  671.82   24.70
   5  12  -1  603.28   25.61
   5  12  -1  646.11   25.34
   5  12  -1  653.67   24.16
   5  12  -1  645.62   26.51
   4  12  -1 1220.77   44.60
   4  12  -1 1209.80   43.83
   4  12  -1 1172.90   43.97
   4  12  -1 1166.79   42.38
   4  12  -1 1231.62   43.04
   3  12  -1  512.34   21.71
   3  12  -1  530.94   21.94
   3  12  -1  533.54   21.21
   3  12  -1  530.19   20.63
   2  12  -1   52.65    4.90
   2  12  -1   54.55    4.50
   2  12  -1   59.09    4.90
   2  12  -1   51.85    5.16
   1  12  -1   13.85    2.84
   1  12  -1   20.06    3.37
   1  12  -1   15.51    3.00
   1  12  -1    9.91    2.81
   0  12  -1  218.12   11.23
   0  12   1  232.01   12.03
   0  12  -1  213.88   10.55
   0  12  -1  218.61   11.60
   1  12   1  712.11   28.02
  -1  12  -1  806.44   29.21
  -1  12  -1  739.42   27.81
  -1  12  -1  724.67   29.15
   1  12   1  737.56   29.29
   2  12   1  734.67   34.53
   2  12   1  724.10   27.83
   2  12   1  748.01   29.40
   2  12   1  728.64   28.19
  -2  12  -1  749.37   27.84
  -2  12  -1  784.12   28.93
   3  12   1  363.90   16.41
  -3  12  -1  337.93   15.75
   3  12   1  396.18   16.26
   3  12   1  362.67   16.60
   3  12   1  347.62   15.40
  -3  12  -1  351.93   15.05
  -3  12  -1  358.33   15.86
  -4  12  -1   29.72    3.57
   4  12   1   26.83    3.88
   4  12   1   25.80    4.27
   4  12   1   28.85    4.34
   4  12   1   29.48    3.84
  -4  12  -1   28.29    4.07
   5  12   1  286.93   11.94
   5  12   1  283.88   13.71
   5  12   1  278.67   12.39
  -5  12  -1  281.62   13.26
   5  12   1  253.96   13.56
   5  12   1  295.65   13.52
  -5  12  -1  266.74   11.94
   6  12   1  423.81   18.29
   6  12   1  412.79   16.00
   6  12   1  397.11   18.36
   6  12   1  423.79   17.65
  -6  12  -1  405.21   18.20
   6  12   1  411.84   16.64
  -6  12  -1  400.51   17.68
   7  12   1  510.44   21.11
   7  12   1  518.68   19.57
  -7  12  -1  486.63   20.60
  -7  12  -1  505.15   21.35
   7  12   1  500.40   20.32
   7  12   1  518.75   18.98
   8  12   1  261.25   11.20
   8  12   1  261.90   11.76
  -8  12  -1  259.24   12.34
   8  12   1  274.43   11.76
   8  12   1  273.01   10.76
  -8  12  -1  270.39   13.06
   8  12   1  268.51   12.57
  -9 -12  -1   89.64    5.04
   9  12   1   84.88    4.92
   9  12   1   87.95    4.28
   9  12   1   76.21    4.75
   9  12   1   84.94    4.62
  -9  12  -1   81.43    5.97
  -9  12  -1   79.78    5.52
  -8 -13   1    4.78    1.44
   8  13  -1    3.61    1.01
  -8  13   1    0.47    1.75
   8  13  -1    3.31    1.39
   8  13  -1    3.87    1.25
   8  13  -1    5.65    1.39
  -7 -13   1  948.58   33.17
   7  13  -1  946.98   32.47
   7  13  -1  875.44   33.05
   7  13  -1  946.47   33.33
   7  13  -1  957.01   32.88
   6  13  -1   21.42    2.97
   6  13  -1   19.58    2.53
   6  13  -1   18.51    2.62
   6  13  -1   19.20    3.09
   5  13  -1  101.41    6.50
   5  13  -1  111.51    6.34
   5  13  -1  118.75    6.12
   5  13  -1   98.72    6.84
   4  13  -1   37.41    3.43
   4  13  -1   35.21    3.67
   4  13  -1   33.03    4.41
   4  13  -1   36.65    3.91
   3  13  -1  830.12   32.66
   3  13  -1  875.16   32.52
   3  13  -1  857.78   31.25
   3  13  -1  902.80   31.99
   2  13  -1    1.40    1.88
   2  13  -1    5.79    1.91
   2  13  -1    1.72    1.59
   2  13  -1    2.54    1.87
   1  13  -1  948.05   35.52
   1  13  -1  953.80   34.96
   1  13  -1 1000.35   36.25
   1  13  -1  989.62   35.66
   0  13   1    8.70    2.79
   0  13  -1   13.81    2.89
   0  13  -1   16.60    3.40
   0  13  -1   10.56    2.52
  -1  13  -1  267.42   12.55
  -1  13  -1  271.86   12.89
   1  13   1  261.55   12.93
  -1  13  -1  257.37   11.75
  -2  13  -1    4.03    1.94
   2  13   1    2.82    1.85
   2  13   1    2.39    1.83
   2  13   1    7.43    2.51
  -2  13  -1    6.41    1.85
  -3  13  -1  607.98   23.70
   3  13   1  659.03   24.41
   3  13   1  626.06   25.17
   3  13   1  634.74   24.97
   3  13   1  653.44   25.33
   4  13   1   65.80    5.51
   4  13   1   67.19    5.42
   4  13   1   63.60    4.76
   4  13   1   60.88    5.45
  -4  13  -1   67.60    5.33
   5  13   1  489.89   19.59
  -5  13  -1  441.10   19.30
   5  13   1  494.19   18.79
   5  13   1  497.60   20.20
   6  13   1   16.78    3.21
  -6  13  -1   16.94    3.00
   6  13   1   19.69    2.77
   6  13   1   13.70    2.58
   7  13   1    2.86    1.19
  -7  13  -1    3.61    2.02
   7  13   1    2.89    1.73
   7  13   1    3.48    1.38
   7  13   1    6.94    2.24
  -7  13  -1    4.89    1.96
   8  13   1   13.23    2.12
  -8  13  -1    7.89    2.43
   8  13   1   10.47    2.08
  -8  13  -1    6.57    2.21
   8  13   1    9.51    1.67
  -7 -14   1   10.41    2.35
   7  14  -1    8.27    1.50
   7  14  -1   10.26    1.76
   7  14  -1   10.66    1.48
   7  14  -1    8.36    1.67
  -6 -14   1   88.72    4.97
   6  14  -1   96.05    5.29
   6  14  -1   91.20    4.63
   6  14  -1   85.58    4.81
   5  14  -1  558.08   20.86
   5  14  -1  555.85   20.38
   5  14  -1  534.19   19.95
   4  14  -1  422.39   16.48
   4  14  -1  423.99   16.10
   4  14  -1  415.77   16.94
   3  14  -1  332.66   13.68
   3  14  -1  326.93   14.11
   3  14  -1  323.37   13.15
   2  14  -1   83.61    5.84
   2  14  -1   89.65    5.26
   2  14  -1   87.41    5.65
   1  14  -1   92.96    5.90
   1  14  -1  101.29    6.54
   1  14  -1   90.62    5.45
   0  14  -1   61.56    4.50
   0  14  -1   64.96    5.25
   0  14  -1   65.82    4.85
  -1  14  -1  704.80   26.57
   1  14   1  754.00   27.37
  -1  14  -1  683.24   26.03
   2  14   1  592.81   23.21
   3  14   1  316.17   13.44
   3  14   1  284.95   12.42
   4  14   1    2.05    1.67
   4  14   1    3.01    1.58
   4  14   1    3.05    1.27
   5  14   1  210.52    9.71
   5  14   1  207.55    9.02
   5  14   1  199.49    9.90
   6  14   1  259.11   11.11
   6  14   1  265.76   10.64
   6  14   1  264.59   11.61
  -7 -14  -1  367.05   13.38
   7  14   1  336.56   12.79
   7  14   1  344.08   13.33
   7  14   1  323.30   13.16
   5  15  -1    2.74    1.33
   5  15  -1    1.20    1.03
   5  15  -1    2.50    0.95
   4  15  -1   37.34    2.74
   4  15  -1   38.58    3.15
   4  15  -1   33.94    2.79
   3  15  -1   34.38    2.76
   3  15  -1   33.55    3.24
   3  15  -1   30.09    2.86
   2  15  -1  561.91   20.94
   2  15  -1  523.43   22.20
   2  15  -1  570.27   20.64
   1  15  -1   34.45    3.66
   1  15  -1   39.30    3.38
   0  15  -1  155.40    7.61
   0  15  -1  166.27    8.01
   1  15   1    7.08    2.06
   2  15   1  158.04    7.97
   3  15   1   21.31    2.80
   4  15   1  784.23   28.77
   4  15   1  855.33   29.27
   5  15   1   10.20    1.84
  14   0  -2  694.29   24.60
 -14   0   2  675.86   25.01
  14   0  -2  715.96   25.55
  13   0  -2    2.82    1.39
  13   0  -2    1.66    1.65
 -13   0   2   -0.31    1.24
 -12   0   2  741.60   28.18
  12   0  -2  731.64   27.79
  12   0  -2  772.92   29.68
 -11   0   2   -0.35    1.39
  11   0  -2    0.08    1.78
  11   0  -2    1.79    1.65
 -10   0   2  409.57   17.19
  10   0  -2  425.15   17.16
  10   0  -2  401.67   18.66
  -9   0   2    3.37    1.70
   9   0  -2    5.15    2.51
  -8   0   2 1199.58   62.04
  -8   0   2 1202.44   51.39
  -7   0   2    2.00    3.35
  -7   0   2    0.93    2.22
  -7   0   2    2.28    2.37
  -7   0   2   12.84    3.24
  -6   0   2  320.23   14.92
  -6   0   2  394.12   26.51
  -6   0   2  324.58   18.16
  -6   0   2  350.59   19.52
  -6   0   2  337.37   21.04
  -5   0   2    6.14    3.93
  -5   0   2    1.14    1.77
   5   0  -2    9.18    3.97
  -5   0   2    1.78    2.00
  -5   0   2    3.09    2.07
  -4   0   2 3824.07  131.07
  -4   0   2 4122.62  134.32
   4   0  -2 3396.63  132.85
  -4   0   2 4209.57  139.81
  -4   0   2 3881.65  131.56
   4   0  -2 3507.62  134.29
  -3   0   2    6.31    3.25
  -3   0   2    4.51    2.14
  -3   0   2    9.62    2.68
  -3   0   2    7.50    1.09
   3   0  -2    2.90    2.13
   3   0  -2    5.43    2.54
   2   0  -2 8834.37  297.37
  -2   0   2 8476.21  293.27
  -2   0   2 8917.81  296.23
   2   0  -2 7907.53  297.15
  -2   0   2 9808.89  311.06
  -2   0   2 9520.72  303.82
   2   0  -2 9402.36  318.48
  -1   0   2    2.98    0.85
  -1   0   2    3.59    2.14
  -1   0   2    4.51    2.31
   1   0  -2    2.36    1.33
   1   0  -2    4.02    1.72
   1   0  -2   11.85    3.21
   0   0   2  743.39   25.38
   0   0  -2  723.83   28.21
   0   0  -2  736.77   27.44
   0   0   2  686.46   27.27
   0   0  -2  709.49   29.07
   0   0   2  691.45   24.78
   1   0   2    2.85    1.22
   1   0   2    2.58    0.92
  -1   0  -2    5.23    2.30
  -1   0  -2    2.00    1.22
   1   0   2    3.26    0.86
   2   0   2 1336.88   47.14
  -2   0  -2 1251.32   44.49
   2   0   2 1259.62   44.46
  -2   0  -2 1316.19   46.67
  -2   0  -2 1303.91   47.99
  -2   0  -2 1410.54   51.51
  -2   0  -2 1282.40   46.68
  -3   0  -2   10.95    2.37
  -3   0  -2    6.91    3.32
  -3   0  -2    4.50    1.45
   3   0   2   12.23    1.71
  -3   0  -2   16.99    3.30
  -3   0  -2    4.14    1.85
  -4   0  -2 3714.32  134.96
  -4   0  -2 3946.16  141.48
  -4   0  -2 3827.55  133.26
  -4   0  -2 3938.52  130.74
   4   0   2 4092.27  134.35
   4   0   2 3950.81  128.85
  -4   0  -2 3717.59  131.99
  -5   0  -2    3.94    2.12
   5   0   2   11.49    1.84
  -5   0  -2    9.16    2.68
  -5   0  -2   15.11    6.05
  -5   0  -2    3.95    2.30
  -6   0  -2  782.42   39.65
   6   0   2  743.92   26.96
  -6   0  -2  664.68   30.82
  -6   0  -2  738.25   27.87
  -6   0  -2  740.12   42.13
  -7   0  -2    6.19    5.09
  -7   0  -2    3.25    2.50
  -8   0  -2 2621.72  119.52
   9   0   2    3.24    2.16
  -9   0  -2    5.61    2.15
   9   0   2    6.42    2.15
  10   0   2  272.68   13.04
 -10   0  -2  283.92   13.44
  10   0   2  288.32   13.01
  11   0   2   -1.13    1.45
 -11   0  -2    4.38    1.89
  11   0   2    0.35    1.39
  12   0   2  369.76   15.90
  12   0   2  346.14   15.60
 -12   0  -2  378.93   16.08
  13   0   2    0.55    1.31
 -13   0  -2    3.38    1.81
  13   0   2    2.84    2.03
 -14   0  -2  983.86   35.17
  14   0   2 1013.05   35.09
  14  -1  -2    2.21    1.39
 -14   1   2    0.13    1.09
  14   1  -2    1.86    1.00
  13  -1  -2   88.72    6.52
 -13  -1   2   94.81    5.78
  13  -1  -2   97.04    5.58
  13   1  -2   98.42    5.61
  13   1  -2  101.52    6.36
 -13   1   2  101.46    6.14
 -12  -1   2  457.40   19.44
  12  -1  -2  523.38   21.57
  12  -1  -2  519.53   19.64
 -12   1   2  449.66   19.71
  12   1  -2  494.55   19.54
  12   1  -2  536.32   20.94
 -11  -1   2 1152.56   44.16
  11  -1  -2 1225.87   46.45
  11  -1  -2 1240.34   44.29
 -11   1   2 1280.00   44.88
  11   1  -2 1318.26   46.42
  11   1  -2 1268.08   44.51
  10  -1  -2  880.39   34.61
  10  -1  -2  851.37   32.27
 -10  -1   2  913.01   32.66
  10   1  -2  881.19   34.41
 -10   1   2  877.59   32.99
  10   1  -2  910.07   32.70
  -9  -1   2  115.77    6.89
   9   1  -2  110.86    7.87
  -9   1   2  122.59    7.30
  -9   1   2  127.68    8.61
  -9   1   2  131.07    9.07
  -8  -1   2  100.64   10.63
  -8  -1   2  102.58   14.87
  -8   1   2  103.81   10.74
  -8   1   2  101.38   10.98
  -8   1   2  109.50   16.11
  -8   1   2  100.86    7.45
  -7  -1   2  523.46   34.00
   7  -1  -2  467.33   30.88
  -7  -1   2  556.53   27.81
  -7   1   2  549.44   30.28
  -7   1   2  538.67   27.37
  -7   1   2  582.85   22.48
  -7   1   2  594.49   37.40
  -7   1   2  551.93   27.51
   6  -1  -2 1330.18   58.08
  -6  -1   2 1299.04   52.20
  -6  -1   2 1362.32   60.63
  -6   1   2 1307.07   52.17
  -6   1   2 1295.53   46.59
  -6   1   2 1233.64   51.78
  -6   1   2 1317.62   54.91
  -6   1   2 1384.75   62.81
   5  -1  -2 1785.94   76.45
  -5  -1   2 2060.50   72.64
  -5  -1   2 2111.50   80.20
  -5  -1   2 1918.47   70.27
  -5   1   2 2071.29   73.00
  -5   1   2 2118.88   82.72
  -5   1   2 2006.86   72.32
   5   1  -2 1928.27   76.59
  -5   1   2 1913.28   66.97
  -5   1   2 1782.24   73.40
  -4  -1   2  805.66   28.62
  -4  -1   2  866.65   33.52
  -4  -1   2  810.48   31.94
   4  -1  -2  840.93   36.17
  -4  -1   2  840.60   35.80
  -4  -1   2  770.96   37.32
  -4   1   2  758.25   39.60
  -4   1   2  804.57   33.58
   4   1  -2  800.68   35.33
  -4   1   2  855.75   33.32
   4   1  -2  818.90   36.48
  -4   1   2  837.71   34.75
   3  -1  -2   26.86    4.23
   3  -1  -2   29.46    4.70
  -3  -1   2   28.52    4.87
  -3  -1   2   32.90    2.56
  -3  -1   2   26.11    3.71
  -3  -1   2   30.37    5.15
   3   1  -2   26.75    3.68
   3   1  -2   27.42    4.55
  -3   1   2   33.54    4.06
   3   1  -2   25.21    4.42
  -3   1   2   32.58    4.48
  -3   1   2   29.43    6.07
  -3   1   2   26.92    4.25
  -2  -1   2 1575.61   55.25
   2  -1  -2 1398.45   54.61
  -2  -1   2 1619.93   58.95
  -2  -1   2 1416.71   52.49
  -2  -1   2 1615.96   57.59
   2  -1  -2 1760.73   57.03
  -2   1   2 1476.64   56.63
  -2   1   2 1616.20   56.95
   2   1  -2 1596.20   55.75
   2   1  -2 1563.43   57.44
  -2   1   2 1495.72   54.78
  -2   1   2 1678.91   56.76
  -2   1   2 1459.14   51.26
   1  -1  -2  435.97   18.03
   1  -1  -2  516.23   19.26
   1  -1  -2  474.00   21.69
  -1  -1   2  479.44   18.96
  -1  -1   2  487.04   17.71
  -1  -1   2  508.97   20.26
  -1  -1   2  455.86   21.90
   1   1  -2  451.61   20.64
  -1   1   2  477.97   18.93
  -1   1   2  435.08   16.59
  -1   1   2  538.11   21.64
   1   1  -2  506.12   21.24
  -1   1   2  524.85   24.51
   1   1  -2  457.75   19.34
   0  -1  -2 4725.88  149.78
   0  -1  -2 4198.62  142.38
   0  -1   2 4478.10  144.50
   0  -1   2 4151.87  142.02
   0  -1   2 4283.99  142.09
   0  -1  -2 4160.77  147.08
   0  -1  -2 4511.95  148.11
   0   1  -2 3931.81  142.93
   0   1  -2 4561.44  144.32
   0   1  -2 4268.28  143.95
   0   1  -2 4261.95  143.51
   0   1   2 4110.40  142.46
   0   1   2 4636.55  144.53
   0   1  -2 4110.45  144.66
   0   1   2 4415.48  147.41
   0   1   2 4151.73  141.29
   1  -1   2  231.47   10.73
   1  -1   2  238.92    9.67
  -1  -1  -2  218.50   11.46
  -1  -1  -2  236.70   11.15
  -1  -1  -2  240.76   14.16
   1  -1   2  233.87    8.37
  -1  -1  -2  207.20   10.18
  -1   1  -2  225.82   10.67
  -1   1  -2  230.70    8.63
   1   1   2  238.49   10.80
  -1   1  -2  254.32   11.89
   1   1   2  224.19    9.77
   1   1   2  222.57    9.12
  -1   1  -2  249.76   11.01
  -2  -1  -2  399.31   20.99
  -2  -1  -2  392.71   15.60
   2  -1   2  402.10   16.84
  -2  -1  -2  411.31   17.90
  -2  -1  -2  370.27   16.35
   2  -1   2  394.49   14.94
  -2  -1  -2  403.01   16.83
   2   1   2  395.22   14.73
  -2   1  -2  368.55   16.53
   2   1   2  387.11   16.85
  -2   1  -2  396.82   16.66
  -2   1  -2  408.75   17.75
  -2   1  -2  379.21   13.74
  -2   1  -2  371.14   13.46
  -2   1  -2  390.87   19.71
  -3  -1  -2   73.49    5.11
   3  -1   2   67.24    4.08
  -3  -1  -2   68.19    6.57
  -3  -1  -2   67.46    8.27
   3  -1   2   72.95    5.98
  -3  -1  -2   61.80    5.65
  -3  -1  -2   71.96    5.36
  -3   1  -2   72.81    4.28
  -3   1  -2   65.36    6.12
  -3   1  -2   74.91    5.92
  -3   1  -2   69.79    8.31
   3   1   2   65.28    4.12
  -3   1  -2   66.39    5.62
   3   1   2   63.59    5.77
  -4  -1  -2 1058.19   38.22
  -4  -1  -2 1019.05   37.95
   4  -1   2 1016.38   35.52
  -4  -1  -2 1064.76   46.95
  -4  -1  -2 1002.61   42.04
  -4  -1  -2  970.96   39.88
  -4   1  -2 1001.49   46.73
  -4   1  -2  947.44   38.91
   4   1   2 1071.31   35.81
   4   1   2  987.34   40.27
  -4   1  -2  972.92   39.35
  -4   1  -2 1045.79   36.94
   5  -1   2 2525.66   88.04
  -5  -1  -2 2847.50   92.14
  -5  -1  -2 2567.94   97.55
  -5  -1  -2 2752.59  106.75
  -5  -1  -2 2870.54  104.84
  -5  -1  -2 2649.12   92.03
  -5   1  -2 2496.01   88.35
  -5   1  -2 2465.84   93.53
  -5   1  -2 2764.08   93.69
  -5   1  -2 2494.29  103.49
   5   1   2 2606.17   88.54
   5   1   2 2504.88   95.04
  -6  -1  -2 3290.51  108.31
  -6  -1  -2 3154.68  123.54
  -6  -1  -2 2884.76  108.65
   6   1   2 2855.18  104.01
  -6   1  -2 3277.09  110.47
  -6   1  -2 3038.44  123.87
  -6   1  -2 2964.26  111.09
  -6   1  -2 3301.86  104.82
  -7  -1  -2  675.70   41.36
  -7   1  -2  598.54   41.23
  -7   1  -2  578.01   24.77
  -7   1  -2  680.27   30.50
  -8  -1  -2   40.58    4.57
  -8   1  -2   41.66    4.71
  -8   1  -2   41.86    6.81
  -8   1  -2   32.90   14.62
   9  -1   2  183.86    9.34
  -9  -1  -2  178.41    9.55
  -9   1  -2  199.70   10.12
   9   1   2  174.82    9.50
   9   1   2  178.87    9.67
 -10  -1  -2  622.98   25.36
  10  -1   2  651.95   24.98
  10  -1   2  641.60   24.91
  10   1   2  649.26   25.26
 -10   1  -2  642.65   25.69
  10   1   2  675.35   25.36
  11  -1   2  372.99   16.35
 -11  -1  -2  398.52   16.82
  11  -1   2  386.29   16.40
  11   1   2  373.32   16.53
  11   1   2  366.53   16.49
 -11   1  -2  389.20   16.96
 -12  -1  -2  290.51   13.62
  12  -1   2  308.86   13.66
  12  -1   2  311.10   13.73
  12   1   2  289.22   13.60
  12   1   2  304.73   13.73
 -12   1  -2  314.19   14.15
  13  -1   2   83.68    5.64
 -13  -1  -2   78.53    5.47
  13  -1   2   78.53    5.58
  13   1   2   93.65    5.73
 -13   1  -2   83.37    5.75
  13   1   2   96.58    6.08
  14  -1   2   41.54    3.44
 -14  -1  -2   41.07    3.40
 -14   1  -2   42.49    3.51
  14   1   2   41.93    3.57
  14   1   2   40.08    3.26
  14  -2  -2   33.73    3.41
 -14   2   2   35.25    3.27
  14   2  -2   39.12    2.81
  13  -2  -2  950.35   35.11
  13   2  -2  925.85   33.06
 -13   2   2  924.96   33.88
  13   2  -2  926.50   34.31
  12  -2  -2    4.32    2.35
  12  -2  -2    4.96    1.83
  12   2  -2    4.64    2.15
 -12   2   2    3.50    1.81
  12   2  -2    4.89    1.82
  11  -2  -2    8.24    2.71
 -11  -2   2   17.50    3.05
  11  -2  -2   11.75    2.55
  11   2  -2   13.52    3.12
  11   2  -2   13.23    2.66
 -11   2   2   19.76    3.39
 -10  -2   2    8.26    2.37
  10  -2  -2    4.15    2.07
 -10  -2   2    3.54    1.88
 -10   2   2    3.98    2.53
 -10   2   2    3.13    1.69
  10   2  -2    2.90    1.71
 -10   2   2    0.50    1.85
  10   2  -2    7.61    2.46
  -9   2   2 2610.42   93.16
  -9   2   2 2735.82   93.91
   9   2  -2 2602.23   92.72
  -9   2   2 2804.74   91.86
  -8  -2   2   53.45   10.81
   8  -2  -2   36.97    9.10
  -8  -2   2   48.40    7.37
  -8   2   2   56.33   12.06
  -8   2   2   48.22    7.78
  -8   2   2   44.73    4.75
  -8   2   2   46.66    8.80
  -7  -2   2 1227.02   62.70
   7  -2  -2 1352.95   62.89
  -7  -2   2 1478.59   56.94
  -7   2   2 1469.76   70.08
  -7   2   2 1395.40   59.10
  -7   2   2 1383.42   49.35
  -7   2   2 1412.57   55.77
  -7   2   2 1390.47   57.09
   6  -2  -2   48.95    8.20
  -6  -2   2   44.76    8.12
  -6  -2   2   51.23    6.55
  -6   2   2   46.69    9.73
  -6   2   2   45.92    6.64
  -6   2   2   49.88    3.96
  -6   2   2   48.06    6.11
  -6   2   2   46.05    6.79
   5  -2  -2  377.79   22.78
  -5  -2   2  395.69   24.11
  -5  -2   2  391.28   20.13
   5   2  -2  405.54   22.70
  -5   2   2  383.88   20.58
  -5   2   2  414.26   28.12
  -5   2   2  378.97   15.27
   5   2  -2  390.95   15.79
  -5   2   2  404.13   21.05
  -5   2   2  409.73   19.75
  -4  -2   2  411.47   19.64
  -4  -2   2  404.56   22.13
   4  -2  -2  424.44   21.92
  -4  -2   2  431.93   23.16
   4   2  -2  377.11   21.24
   4   2  -2  415.19   16.19
   4   2  -2  361.15   20.86
  -4   2   2  415.92   27.01
  -4   2   2  454.83   20.41
   4   2  -2  391.38   18.14
  -4   2   2  386.10   18.81
  -4   2   2  420.73   20.68
  -3  -2   2 7593.17  268.32
  -3  -2   2 8125.23  272.63
  -3  -2   2 7817.15  271.24
   3  -2  -2 8121.23  275.08
   3   2  -2 7959.73  265.42
  -3   2   2 8445.29  279.70
  -3   2   2 8795.21  268.42
  -3   2   2 8434.42  270.74
   3   2  -2 7698.56  266.10
   3   2  -2 8211.60  276.24
   3   2  -2 8506.65  271.85
  -3   2   2 6887.28  269.79
  -3   2   2 8502.47  272.69
  -2  -2   2   48.40    3.54
  -2  -2   2   42.87    6.18
  -2  -2   2   39.25    4.09
   2  -2  -2   42.40    3.86
  -2  -2   2   36.88    4.26
  -2   2   2   42.33    4.39
  -2   2   2   38.26    3.89
   2   2  -2   43.20    4.82
   2   2  -2   54.44    5.81
  -2   2   2   34.93    4.75
   2   2  -2   35.33    3.18
  -2   2   2   45.48    7.39
  -2   2   2   43.03    4.26
  -2   2   2   40.56    2.39
  -1  -2   2  278.15   12.06
  -1  -2   2  290.91   15.44
  -1  -2   2  289.40   12.75
   1  -2  -2  311.31   11.26
  -1   2   2  291.11   13.74
  -1   2   2  295.62   12.66
   1   2  -2  276.06   11.97
   1   2  -2  299.80   14.94
  -1   2   2  296.08   11.94
   1   2  -2  292.95   13.55
  -1   2   2  275.47   15.23
  -1   2   2  297.19   18.51
   0  -2   2   25.95    3.92
   0  -2  -2   22.46    4.96
   0  -2  -2   17.67    4.25
   0  -2   2   18.70    2.43
   0  -2   2   19.06    2.76
   0  -2  -2   20.30    2.04
   0  -2   2   21.42    2.28
   0   2   2   18.09    1.82
   0   2  -2   21.10    2.75
   0   2  -2   20.72    2.55
   0   2   2   20.11    2.75
   0   2   2   19.62    2.38
   0   2  -2   31.16    3.71
   0   2  -2   25.64    3.31
   0   2   2   19.81    2.02
  -1  -2  -2 4033.32  135.15
   1  -2   2 3917.54  132.13
  -1  -2  -2 4445.16  133.16
   1  -2   2 3855.36  131.57
   1  -2   2 3974.30  134.77
  -1  -2  -2 4238.64  139.98
  -1   2  -2 3540.47  132.26
   1   2   2 4119.01  132.47
  -1   2  -2 3723.18  133.20
   1   2   2 3497.14  131.65
  -1   2  -2 4046.66  132.87
  -1   2  -2 4188.23  133.12
   1   2   2 4066.49  132.20
   1   2   2 3837.96  130.73
   2  -2   2  129.44    6.71
  -2  -2  -2  139.28    7.51
  -2  -2  -2  113.74    7.32
  -2  -2  -2  127.62    7.67
   2  -2   2  121.90    7.38
  -2  -2  -2  136.23    8.69
  -2  -2  -2  132.97   11.35
  -2   2  -2  129.48    9.86
  -2   2  -2  119.55    7.51
  -2   2  -2  131.21    8.06
   2   2   2  138.06    7.98
  -2   2  -2  143.92    8.00
   2   2   2  135.65    6.38
  -3  -2  -2 3286.31  110.44
  -3  -2  -2 3014.25  107.66
  -3  -2  -2 3075.33  106.51
   3  -2   2 3057.93  104.45
  -3  -2  -2 3262.75  106.12
   3  -2   2 2977.96  106.99
  -3  -2  -2 3152.86  114.65
  -3   2  -2 3176.28  114.25
  -3   2  -2 2967.00  107.57
  -3   2  -2 2915.05  106.81
   3   2   2 3449.15  108.54
   3   2   2 3217.28  104.54
  -4  -2  -2   27.04    3.34
   4  -2   2   30.56    2.80
  -4  -2  -2   28.72    3.94
  -4  -2  -2   31.27    6.55
  -4  -2  -2   32.81    5.44
  -4   2  -2   46.09    8.05
   4   2   2   36.93    4.93
  -4   2  -2   37.39    4.80
  -4   2  -2   33.68    4.38
  -5  -2  -2  322.90   15.94
  -5  -2  -2  358.58   17.81
   5  -2   2  333.70   14.01
  -5  -2  -2  397.83   25.84
  -5  -2  -2  341.46   21.50
   5   2   2  340.87   15.69
  -5   2  -2  350.09   18.41
  -5   2  -2  368.97   26.33
  -5   2  -2  346.32   14.23
   5   2   2  353.69   14.82
  -5   2  -2  370.59   18.81
   5   2   2  352.50   19.69
  -6  -2  -2   38.39    8.48
  -6  -2  -2   36.53    5.29
  -6   2  -2   37.88    5.95
  -6   2  -2   39.33    9.72
  -6   2  -2   46.22    4.01
  -6   2  -2   44.16    6.18
   6   2   2   33.19    3.65
  -7  -2  -2 3698.90  138.69
  -7  -2  -2 3840.94  154.06
  -7   2  -2 3845.90  141.13
  -7   2  -2 4039.54  132.91
  -7   2  -2 4411.59  141.54
  -7   2  -2 3816.67  157.31
  -8  -2  -2   62.48    4.79
  -8   2  -2   66.01    5.87
  -8   2  -2   51.61    4.92
  -8   2  -2   76.31    9.37
  -9  -2  -2 1131.46   40.04
   9  -2   2 1101.56   39.51
  -9   2  -2 1070.69   40.43
  -9   2  -2 1117.00   40.07
  -9   2  -2 1094.67   49.75
  -9   2  -2 1094.80   42.78
  -9   2  -2 1089.52   41.26
   9   2   2 1101.87   40.19
   9   2   2 1127.60   40.19
 -10  -2  -2  116.45    7.35
  10  -2   2  116.74    7.02
  10  -2   2  118.72    6.81
 -10   2  -2  114.39    8.50
 -10   2  -2  106.46    7.55
  10   2   2  104.42    7.27
  10   2   2  104.72    7.16
  11  -2   2   11.42    2.63
 -11  -2  -2   19.03    3.19
  11  -2   2   16.02    3.05
 -11   2  -2    8.85    2.65
  11   2   2    8.14    2.59
  11   2   2   13.58    2.95
 -11   2  -2   16.01    4.23
 -12  -2  -2    4.84    2.14
  12  -2   2    5.39    2.32
  12  -2   2    7.61    2.21
  12   2   2   17.41    3.31
 -12   2  -2    5.85    2.07
  12   2   2    7.14    2.30
 -13  -2  -2  880.95   31.61
  13  -2   2  911.29   31.95
  13   2   2  842.49   31.61
  13   2   2  875.75   31.63
 -13   2  -2  841.52   31.87
  14  -2   2   23.39    2.77
 -14  -2  -2   21.86    2.62
 -14   2  -2   24.91    3.09
  14   2   2   23.96    2.77
  14   2   2   24.97    2.49
  14  -3  -2    7.09    1.97
 -14   3   2    5.26    1.60
  14   3  -2    7.38    1.35
  13  -3  -2  229.26   11.58
  13   3  -2  222.54    9.83
 -13   3   2  236.08   10.80
  12  -3  -2  190.60   10.65
  12   3  -2  172.01    9.55
 -12   3   2  154.23    9.02
  12   3  -2  183.94    8.74
 -11  -3   2  898.10   35.10
 -11   3   2  955.15   37.32
 -11   3   2  977.17   35.55
  11   3  -2  919.07   35.35
  11   3  -2 1004.07   34.76
 -10  -3   2  406.40   17.47
 -10   3   2  406.04   19.26
  10   3  -2  399.06   17.58
  10   3  -2  392.91   16.66
 -10   3   2  402.22   17.32
 -10   3   2  386.36   18.43
  -9  -3   2   48.22    4.83
  -9   3   2   59.68    5.75
  -9   3   2   59.29    4.99
  -9   3   2   49.52    8.82
  -9   3   2   50.05    5.34
   9   3  -2   50.07    4.36
  -9   3   2   47.95    5.14
   9   3  -2   54.76    4.95
  -8  -3   2   56.41   11.90
   8  -3  -2   54.81   10.87
  -8   3   2   58.73    5.18
  -8   3   2   56.60    4.68
  -8   3   2   58.23    5.04
  -8   3   2   60.50    9.79
  -8   3   2   56.09    8.79
  -7  -3   2 1175.66   56.72
   7  -3  -2 1106.84   55.95
  -7  -3   2 1133.99   49.50
  -7   3   2 1155.50   51.16
  -7   3   2 1204.65   42.47
  -7   3   2 1309.24   65.52
  -7   3   2 1200.19   51.75
   6  -3  -2  293.27   21.08
  -6  -3   2  304.83   21.67
  -6  -3   2  285.23   17.54
  -6   3   2  276.42   25.00
  -6   3   2  253.77   17.64
  -6   3   2  265.15   17.36
  -6   3   2  296.27   16.40
  -6   3   2  294.15   12.25
  -5  -3   2 2923.77   99.52
   5  -3  -2 2837.08  103.17
  -5  -3   2 2540.56  103.18
  -5   3   2 2641.11   97.08
  -5   3   2 2886.98  101.34
   5   3  -2 2876.59  103.09
  -5   3   2 2739.15   92.04
   5   3  -2 2650.95   93.78
  -5   3   2 2886.53  112.99
   5   3  -2 2609.14   93.65
  -5   3   2 2837.60   99.07
  -4  -3   2 1495.59   57.97
  -4  -3   2 1524.51   54.89
   4  -3  -2 1485.24   56.71
   4   3  -2 1478.65   57.70
  -4   3   2 1455.29   56.52
   4   3  -2 1389.92   50.77
  -4   3   2 1499.15   54.14
  -4   3   2 1342.38   52.93
  -4   3   2 1340.53   65.05
  -3  -3   2    7.00    2.73
  -3  -3   2    6.31    2.35
  -3   3   2    3.85    3.47
   3   3  -2   15.76    2.45
  -3   3   2   10.48    2.37
  -3   3   2    3.20    1.66
   3   3  -2    6.18    2.65
  -3   3   2    6.22    2.85
  -2  -3   2  300.75   13.79
  -2  -3   2  287.18   13.44
  -2  -3   2  259.91   15.99
  -2   3   2  271.98   13.07
  -2   3   2  292.44   13.15
  -2   3   2  292.94   13.01
   2   3  -2  287.60   15.57
   2   3  -2  291.54   12.62
  -2   3   2  310.26   21.33
  -2   3   2  266.40   11.08
   2   3  -2  262.42   10.62
  -2   3   2  305.21   16.21
  -1  -3   2 2719.53   87.05
  -1  -3   2 2556.99   87.14
  -1  -3   2 2378.64   89.60
   1   3  -2 2165.45   90.22
   1   3  -2 2643.87   90.35
  -1   3   2 2716.51   91.84
  -1   3   2 2732.11   87.46
   1   3  -2 2340.50   85.46
  -1   3   2 2554.72   85.19
  -1   3   2 2696.91   97.61
  -1   3   2 2554.90   87.29
  -1   3   2 2685.29   85.55
   0  -3   2 1413.83   53.70
   0  -3   2 1491.89   51.70
   0  -3   2 1454.35   50.71
   0  -3  -2 1477.36   56.87
   0  -3  -2 1518.06   60.54
   0   3   2 1583.29   52.12
   0   3   2 1397.17   50.00
   0   3  -2 1369.71   51.24
   0   3   2 1646.65   51.54
   0   3   2 1473.37   50.42
   0   3  -2 1520.44   54.19
   0   3  -2 1361.48   52.71
  -1  -3  -2 1584.05   59.07
   1  -3   2 1618.54   55.57
   1  -3   2 1572.96   53.30
  -1  -3  -2 1825.20   64.91
   1  -3   2 1519.73   58.03
   1   3   2 1766.90   55.56
   1   3   2 1541.14   55.93
   1   3   2 1429.57   54.92
  -1   3  -2 1556.95   55.74
  -1   3  -2 1564.50   56.29
   1   3   2 1589.74   54.39
  -1   3  -2 1461.39   56.49
  -1   3  -2 1682.99   56.68
   2  -3   2  417.35   17.04
  -2  -3  -2  445.69   24.23
   2  -3   2  409.85   19.82
  -2  -3  -2  439.50   18.19
  -2  -3  -2  412.09   17.84
  -2   3  -2  436.20   18.10
   2   3   2  432.19   16.49
   2   3   2  410.00   18.14
  -2   3  -2  388.27   18.40
   2   3   2  445.61   18.27
  -2   3  -2  384.14   20.84
  -2   3  -2  390.96   17.47
  -3  -3  -2  409.30   24.06
  -3  -3  -2  368.24   16.23
  -3  -3  -2  383.09   17.77
  -3  -3  -2  452.61   21.47
   3  -3   2  380.72   15.98
   3   3   2  398.80   16.01
  -3   3  -2  376.65   18.57
  -3   3  -2  388.92   22.93
   3   3   2  383.22   18.33
  -3   3  -2  394.80   17.73
  -4  -3  -2   46.73    5.28
  -4  -3  -2   44.41    4.09
  -4  -3  -2   52.05    8.54
   4  -3   2   51.01    3.97
  -4  -3  -2   42.44    6.54
  -4   3  -2   63.17    6.40
   4   3   2   43.08    5.54
   4   3   2   49.26    3.94
  -4   3  -2   68.73    9.89
  -4   3  -2   55.38    5.58
   4   3   2   49.98    4.21
  -4   3  -2   50.48    3.56
  -5  -3  -2 3597.71  130.03
  -5  -3  -2 3742.38  137.21
  -5  -3  -2 3484.24  140.08
   5  -3   2 3515.31  127.56
  -5   3  -2 3762.24  130.99
   5   3   2 4087.58  126.79
  -5   3  -2 3748.44  132.03
   5   3   2 3847.70  133.25
   5   3   2 3821.94  126.02
  -5   3  -2 3585.39  124.78
  -5   3  -2 4122.43  146.08
  -6  -3  -2 1882.32   82.20
  -6  -3  -2 1848.92   84.13
  -6  -3  -2 1800.84   72.75
  -6   3  -2 1971.29   74.46
   6   3   2 1962.91   83.36
  -6   3  -2 1997.53   89.39
  -6   3  -2 1963.10   67.41
   6   3   2 2008.60   68.62
  -6   3  -2 2219.60   76.15
  -7  -3  -2  933.99   53.21
  -7  -3  -2  902.57   41.43
  -7   3  -2  971.40   43.57
  -7   3  -2 1017.30   57.98
   7   3   2  979.37   36.73
  -7   3  -2 1006.27   43.71
  -8  -3  -2   35.06    3.77
  -8   3  -2   35.57    4.43
  -8   3  -2   40.45    4.92
  -8   3  -2   30.22    7.16
  -8   3  -2   35.65    6.95
  -8   3  -2   44.25    4.48
   9  -3   2  245.45   11.71
  -9  -3  -2  260.79   12.19
   9   3   2  275.23   12.82
   9   3   2  264.26   12.18
  -9   3  -2  266.51   13.36
   9   3   2  268.98   12.92
  -9   3  -2  268.57   13.12
  -9   3  -2  277.87   13.22
  -9   3  -2  269.75   20.00
  -9   3  -2  268.61   14.07
  -9   3  -2  257.20   12.21
 -10  -3  -2  306.90   13.71
  10  -3   2  295.59   13.47
 -10   3  -2  300.32   13.89
  10   3   2  294.49   13.91
  10   3   2  293.38   14.14
 -10   3  -2  322.13   15.46
 -10   3  -2  303.22   14.56
 -11  -3  -2  884.01   32.71
  11  -3   2  840.32   32.25
  11  -3   2  885.95   32.62
 -11   3  -2  856.00   33.37
 -11   3  -2  951.02   35.19
  11   3   2  896.02   33.11
  11   3   2  840.40   33.01
  12  -3   2  317.58   13.98
 -12  -3  -2  315.80   14.01
  12  -3   2  343.10   14.44
 -12   3  -2  334.49   16.08
  12   3   2  329.42   14.34
 -12   3  -2  335.05   14.98
  12   3   2  312.34   14.42
 -13  -3  -2   61.63    4.56
  13  -3   2   74.63    5.08
  13   3   2   65.76    4.61
 -13   3  -2   61.86    5.00
  13   3   2   66.21    4.87
  14  -3   2    0.52    1.17
  14   3   2    1.47    0.92
 -14   3  -2    1.29    1.37
  14   3   2    2.43    1.27
  14  -4  -2  625.13   23.12
 -14   4   2  600.57   22.52
  14   4  -2  619.18   21.63
  13  -4  -2   21.48    3.64
 -13   4   2   28.52    3.61
  13   4  -2   23.40    2.46
  12  -4  -2  414.24   18.25
 -12  -4   2  370.70   16.37
  12   4  -2  422.06   16.10
 -12   4   2  392.47   16.93
 -11  -4   2    7.14    2.28
 -11   4   2    4.92    2.88
  11   4  -2    0.77    1.31
 -11   4   2    3.12    2.56
 -11   4   2    1.42    1.95
 -11   4   2    3.23    1.92
 -10  -4   2  715.35   26.95
 -10   4   2  686.03   28.56
 -10   4   2  679.29   28.00
 -10   4   2  676.22   26.83
  10   4  -2  686.97   25.83
 -10   4   2  664.02   27.70
  10   4  -2  660.27   26.47
  -9  -4   2   51.44    4.80
  -9   4   2   56.34    4.92
  -9   4   2   59.66    5.49
   9   4  -2   56.10    4.73
  -9   4   2   37.48    8.55
   9   4  -2   53.24    4.37
   9   4  -2   63.55    5.00
   9   4  -2   52.72    4.87
  -9   4   2   52.19    5.57
  -9   4   2   51.24    5.35
  -8   4   2 1451.22   52.43
   8   4  -2 1493.79   51.96
  -8   4   2 1382.18   62.93
  -8   4   2 1493.37   51.91
  -8   4   2 1479.12   52.48
  -7  -4   2  281.76   18.93
   7  -4  -2  279.83   22.88
  -7   4   2  279.27   27.72
  -7   4   2  296.97   20.54
  -7   4   2  302.25   13.26
  -7   4   2  327.99   20.45
  -6  -4   2   12.55    4.01
   6  -4  -2   10.92    4.95
  -6   4   2   11.58    3.89
  -6   4   2   17.89    8.22
   6   4  -2   16.28    7.46
   6   4  -2   13.36    3.00
   6   4  -2   12.31    2.92
  -6   4   2   14.06    2.12
  -5  -4   2  161.88   11.57
   5  -4  -2  139.08   12.32
  -5  -4   2  143.75   12.97
   5   4  -2  126.79    8.18
  -5   4   2  148.67    9.81
  -5   4   2  135.45    6.34
   5   4  -2  141.82   12.80
   5   4  -2  139.02    7.96
  -5   4   2  152.38   12.63
  -5   4   2  150.61   10.69
  -5   4   2  133.18   16.95
  -4  -4   2 4504.69  150.71
  -4  -4   2 4351.50  152.83
   4  -4  -2 4324.47  151.39
   4   4  -2 4382.69  153.88
   4   4  -2 4399.80  146.87
  -4   4   2 4791.27  149.02
   4   4  -2 4307.64  145.35
  -4   4   2 3900.97  163.30
  -4   4   2 4655.43  154.12
  -4   4   2 4079.10  148.37
  -3  -4   2  551.96   25.96
  -3  -4   2  625.63   26.11
   3  -4  -2  608.54   22.84
   3  -4  -2  642.25   24.01
  -3   4   2  578.78   28.35
  -3   4   2  603.96   24.16
   3   4  -2  627.04   24.19
   3   4  -2  615.28   22.45
  -3   4   2  599.56   36.12
  -3   4   2  625.16   25.05
   3   4  -2  576.61   28.08
  -2  -4   2 3704.84  131.20
  -2  -4   2 3964.36  132.71
   2   4  -2 4002.94  131.58
  -2   4   2 3796.59  129.97
  -2   4   2 4346.19  147.10
  -2   4   2 3496.69  130.32
  -2   4   2 3726.19  131.92
  -2   4   2 4124.43  130.69
  -2   4   2 4022.56  136.80
   2   4  -2 3921.60  135.59
  -1  -4   2 1127.61   44.35
  -1  -4   2 1172.20   42.29
  -1  -4   2 1225.05   42.35
  -1   4   2 1031.01   39.13
  -1   4   2 1144.39   46.52
   1   4  -2 1212.95   45.23
  -1   4   2 1175.13   40.83
   1   4  -2 1056.65   45.63
  -1   4   2 1282.93   41.45
   1   4  -2 1098.94   40.54
  -1   4   2 1098.91   52.10
  -1   4   2 1298.77   42.86
   0  -4   2   81.81    5.26
   0  -4   2   89.74    6.89
   0  -4  -2   75.52    9.60
   0  -4  -2   77.21    8.14
   0  -4   2   80.44    5.88
   0   4  -2   62.58    5.15
   0   4  -2   74.66    6.40
   0   4   2   81.59    4.49
   0   4   2   71.65    5.67
   0   4  -2   95.27    7.46
   0   4   2   76.26    4.75
   0   4   2   85.39    5.24
  -1  -4  -2   66.06    5.39
   1  -4   2   56.47    4.99
  -1  -4  -2   64.41    8.52
   1  -4   2   64.86    6.15
  -1  -4  -2   61.39    6.70
   1  -4   2   67.07    4.02
   1   4   2   54.57    4.45
   1   4   2   62.25    5.31
   1   4   2   67.44    4.63
   1   4   2   70.17    4.73
  -1   4  -2   65.54    5.09
  -1   4  -2   62.31    5.68
  -1   4  -2   58.32    5.33
  -1   4  -2   61.81    5.44
  -2  -4  -2 2314.94   87.79
   2  -4   2 2320.36   78.62
  -2  -4  -2 2010.50   78.49
  -2  -4  -2 2274.20   79.70
  -2   4  -2 2360.32   79.26
   2   4   2 2426.91   77.97
  -2   4  -2 2301.13   80.56
  -2   4  -2 2089.87   83.07
   2   4   2 2357.98   79.10
  -3  -4  -2  649.25   27.02
   3  -4   2  673.63   26.26
  -3  -4  -2  664.50   28.11
  -3  -4  -2  689.60   35.32
  -3   4  -2  664.78   27.43
   3   4   2  690.91   26.12
   3   4   2  680.56   28.28
  -3   4  -2  692.55   29.52
   3   4   2  679.09   24.38
  -4  -4  -2 2799.04  109.56
  -4  -4  -2 2914.95  100.32
   4  -4   2 2814.87   96.46
  -4  -4  -2 2929.01  105.95
   4   4   2 2955.61   95.61
   4   4   2 2900.91  101.41
  -4   4  -2 2714.75   94.64
  -4   4  -2 2606.66  108.79
   4   4   2 2960.97   97.05
  -4   4  -2 2740.28  101.60
  -4   4  -2 2903.10   99.88
  -5  -4  -2   11.13    4.71
  -5  -4  -2   14.65    3.92
  -5  -4  -2   20.76    6.40
  -5   4  -2   13.81    6.46
   5   4   2   21.53    4.76
   5   4   2    8.99    2.37
   5   4   2   11.66    2.49
  -5   4  -2   10.79    3.77
  -5   4  -2   11.37    2.12
  -5   4  -2    9.76    3.18
  -6  -4  -2  794.15   35.73
  -6  -4  -2  870.91   46.13
  -6  -4  -2  774.73   42.19
  -6   4  -2  815.61   36.23
  -6   4  -2  756.65   46.90
   6   4   2  785.78   30.75
   6   4   2  800.03   31.39
   6   4   2  755.92   37.43
  -6   4  -2  806.34   37.15
  -6   4  -2  851.70   29.84
  -7  -4  -2   85.95   13.89
  -7  -4  -2   87.69    9.60
  -7   4  -2   93.25   10.79
   7   4   2   95.89    7.11
  -7   4  -2   95.68   10.54
  -7   4  -2   77.94   14.52
   7   4   2   98.00    7.33
  -7   4  -2   90.98    6.25
  -8  -4  -2 2591.42   91.56
  -8   4  -2 2642.10  104.19
  -8   4  -2 2722.03   93.11
  -8   4  -2 2895.16   93.34
   8   4   2 2706.07   93.60
  -8   4  -2 2736.15   93.74
   9  -4   2  222.63   10.60
  -9  -4  -2  202.71   10.38
   9   4   2  208.33   11.15
  -9   4  -2  224.46   12.45
   9   4   2  227.80   11.35
  -9   4  -2  212.33   10.56
  -9   4  -2  226.72   11.84
   9   4   2  228.54   11.11
  -9   4  -2  243.79   12.18
  -9   4  -2  218.06   11.66
  10  -4   2  254.61   12.10
 -10  -4  -2  248.61   12.00
 -10   4  -2  260.42   13.28
 -10   4  -2  257.23   14.34
 -10   4  -2  275.16   14.01
  10   4   2  267.22   13.04
  10   4   2  271.19   12.76
  10   4   2  285.57   12.03
 -10   4  -2  241.97   12.24
 -10   4  -2  265.39   13.27
 -11  -4  -2   11.93    2.50
  11  -4   2   10.65    2.81
  11  -4   2   14.32    2.62
 -11   4  -2   11.64    3.13
  11   4   2   12.46    2.88
  11   4   2   10.26    2.57
 -11   4  -2   14.28    3.57
 -12  -4  -2  358.01   14.76
  12  -4   2  366.52   15.16
  12   4   2  341.36   15.22
  12   4   2  331.25   14.74
 -12   4  -2  367.36   15.90
 -12   4  -2  362.52   16.78
  13  -4   2   41.60    3.71
 -13  -4  -2   42.74    3.58
 -13   4  -2   41.74    4.18
  13   4   2   43.25    3.80
  13   4   2   41.92    3.48
  14  -4   2  757.19   27.00
  14   4   2  745.58   26.71
  14   4   2  790.72   26.73
  14   5  -2    3.50    0.96
  13  -5  -2    6.76    2.21
  13   5  -2   11.05    1.82
 -13   5   2    7.47    1.98
  12  -5  -2  614.35   24.36
 -12  -5   2  567.34   22.61
  12   5  -2  602.14   22.01
 -12   5   2  594.78   23.27
 -12   5   2  565.84   23.96
 -11  -5   2  468.11   20.44
 -11   5   2  499.87   22.85
 -11   5   2  525.81   22.28
  11   5  -2  496.72   19.74
 -11   5   2  509.46   20.90
  11   5  -2  502.51   19.63
 -11   5   2  527.45   22.17
 -10  -5   2 1051.67   41.10
  10   5  -2 1110.71   40.31
 -10   5   2 1173.83   41.78
 -10   5   2 1157.60   43.27
  10   5  -2 1103.90   40.11
  10   5  -2 1132.83   39.37
 -10   5   2 1124.89   42.71
 -10   5   2 1155.30   42.85
  -9  -5   2   52.94    4.76
  -9   5   2   35.63    5.34
   9   5  -2   30.45    3.96
  -9   5   2   39.07    4.63
  -9   5   2   31.32    4.30
   9   5  -2   29.86    3.89
  -9   5   2   34.24    4.39
   9   5  -2   30.59    3.79
  -8   5   2   22.70    3.20
  -8   5   2   23.37    4.29
  -8   5   2   14.57    3.18
   8   5  -2   21.33    3.92
  -8   5   2   18.40    6.65
   8   5  -2   20.70    3.38
   8   5  -2   26.64    3.92
  -8   5   2   27.14    4.20
   8   5  -2   25.45    4.26
   8   5  -2   21.22    3.79
   7  -5  -2  137.68   15.79
   7   5  -2  147.77    9.22
  -7   5   2  137.55   12.87
  -7   5   2  135.80    8.27
  -7   5   2  160.51   15.21
  -7   5   2  149.97    7.86
  -7   5   2  139.57    8.17
   6  -5  -2 1924.65   81.03
  -6  -5   2 1954.73   76.00
  -6   5   2 1999.12   67.09
   6   5  -2 2039.22   69.57
   6   5  -2 1887.93   79.66
  -6   5   2 2135.24   95.01
  -6   5   2 1966.72   75.03
   6   5  -2 1841.31   70.01
  -6   5   2 2075.66   79.93
   5  -5  -2  827.67   40.07
  -5  -5   2  874.62   38.48
   5   5  -2  923.36   33.24
  -5   5   2  813.51   35.59
  -5   5   2  865.47   30.63
   5   5  -2  908.99   34.74
  -5   5   2  940.96   52.89
  -5   5   2  961.20   37.36
  -5   5   2  993.33   42.65
   5   5  -2  830.78   41.12
  -4  -5   2  794.39   32.52
   4  -5  -2  693.33   31.45
   4   5  -2  684.05   27.15
  -4   5   2  749.10   29.92
  -4   5   2  670.82   29.62
   4   5  -2  722.01   34.70
  -4   5   2  734.61   35.16
  -4   5   2  782.93   45.37
   4   5  -2  801.90   29.69
  -3  -5   2    2.22    1.74
   3   5  -2    1.64    1.52
  -3   5   2    2.49    2.36
  -3   5   2    4.70    1.66
  -3   5   2    3.13    1.74
  -3   5   2    1.48    3.35
   3   5  -2    5.13    2.86
   3   5  -2    1.65    1.08
  -2  -5   2  635.38   25.90
  -2   5   2  613.27   35.64
  -2   5   2  627.29   22.84
   2   5  -2  625.31   24.85
  -2   5   2  564.31   24.73
   2   5  -2  632.47   28.21
  -2   5   2  613.48   29.23
   2   5  -2  561.30   21.74
  -2   5   2  565.11   23.46
  -1  -5   2 1965.86   68.89
  -1  -5   2 1966.52   68.83
  -1   5   2 1908.47   67.48
   1   5  -2 1980.58   71.72
  -1   5   2 1928.10   73.98
  -1   5   2 1931.60   80.58
  -1   5   2 1954.92   69.16
   0  -5   2 3539.57  119.44
   0  -5  -2 3754.95  132.51
   0  -5  -2 3753.06  126.28
   0  -5   2 3715.47  120.75
   0   5   2 3690.72  117.69
   0   5   2 3598.01  119.19
   0   5   2 2982.85  117.06
   0   5   2 3228.10  120.52
   0   5  -2 3402.81  120.08
   0   5  -2 3753.65  123.28
   1  -5   2   32.69    3.12
  -1  -5  -2   37.31    7.14
  -1  -5  -2   43.12    4.73
  -1  -5  -2   26.88    4.79
  -1   5  -2   29.72    4.25
   1   5   2   31.57    3.54
  -1   5  -2   30.42    4.07
   1   5   2   46.11    3.77
   2  -5   2  465.29   20.61
  -2  -5  -2  466.21   27.43
  -2  -5  -2  475.76   21.52
   2   5   2  493.87   19.91
  -2   5  -2  495.20   20.88
   2   5   2  484.63   20.63
  -2   5  -2  469.53   22.38
  -2   5  -2  456.50   29.23
  -3  -5  -2  142.62    9.99
  -3  -5  -2  135.51   13.70
   3  -5   2  144.80    8.86
  -3   5  -2  134.09   12.93
   3   5   2  135.42    9.71
   3   5   2  151.26    8.66
  -3   5  -2  159.62    9.60
   3   5   2  147.25    6.92
  -3   5  -2  148.83   11.04
  -3   5  -2  133.55    6.68
  -4  -5  -2  908.91   41.92
  -4  -5  -2  879.29   45.06
  -4  -5  -2  930.28   37.86
   4  -5   2  914.82   34.44
  -4   5  -2  883.70   39.19
  -4   5  -2  866.71   45.51
   4   5   2  928.46   38.67
  -4   5  -2  930.36   36.81
  -4   5  -2  836.13   31.81
   4   5   2  943.19   34.79
   4   5   2  958.54   32.94
  -5  -5  -2 2361.91   92.82
  -5  -5  -2 2019.41   86.62
  -5  -5  -2 2358.19   81.76
  -5   5  -2 2219.02   94.05
  -5   5  -2 2190.54   80.81
   5   5   2 2083.31   82.34
   5   5   2 2217.14   77.14
   5   5   2 2152.52   75.39
  -5   5  -2 2202.69   83.17
  -5   5  -2 2135.36   74.34
  -6  -5  -2 2302.47   95.90
  -6  -5  -2 2109.18   91.50
  -6  -5  -2 2137.24   83.95
   6   5   2 2355.75   78.11
   6   5   2 2213.46   86.84
  -6   5  -2 2129.47   98.46
   6   5   2 2107.17   78.72
  -6   5  -2 2370.24   84.71
  -6   5  -2 2317.96   87.13
  -6   5  -2 2327.55   76.62
  -7   5  -2  193.14   10.10
   7   5   2  195.90   11.04
   7   5   2  182.45   11.26
  -7   5  -2  192.20   15.44
  -7   5  -2  189.15    9.97
  -7   5  -2  190.97   14.07
  -7   5  -2  196.23   16.42
  -8  -5  -2   78.44    5.55
  -8   5  -2   91.48    6.72
   8   5   2  129.16    7.59
  -8   5  -2   95.04    6.04
  -8   5  -2   91.17    6.91
   8   5   2   96.55    6.41
  -8   5  -2   84.48    6.82
   8   5   2  101.92    7.52
  -8   5  -2   91.41    6.24
   8   5   2   88.74    6.50
  -8   5  -2   96.82   11.92
   9  -5   2  148.45    8.11
  -9  -5  -2  142.37    7.96
  -9   5  -2  155.81    9.43
  -9   5  -2  152.06    9.83
   9   5   2  145.39    8.66
   9   5   2  149.88    9.00
  -9   5  -2  157.14    9.51
   9   5   2  151.84    9.63
  -9   5  -2  151.33    8.33
   9   5   2  152.78    8.77
  -9   5  -2  170.74    9.87
 -10  -5  -2  641.05   25.39
  10  -5   2  656.76   25.58
  10   5   2  664.94   26.72
 -10   5  -2  681.02   26.10
 -10   5  -2  686.47   27.84
  10   5   2  700.65   26.33
 -10   5  -2  690.49   27.55
 -10   5  -2  710.80   27.34
  10   5   2  666.04   25.62
 -10   5  -2  674.54   28.52
  11  -5   2   74.28    5.42
 -11  -5  -2   65.10    5.02
 -11   5  -2   80.06    6.38
  11   5   2   79.64    5.53
 -11   5  -2   74.84    6.72
 -11   5  -2   65.36    6.11
  11   5   2   71.04    5.71
  12  -5   2  510.84   19.61
 -12  -5  -2  451.72   18.74
 -12   5  -2  512.27   21.43
 -12   5  -2  487.35   20.23
  12   5   2  516.01   19.82
  12   5   2  510.71   19.35
  13  -5   2   34.25    3.19
  13  -5   2   32.73    3.89
  13   5   2   45.58    3.35
 -13   5  -2   34.85    3.69
  13   5   2   33.88    3.29
 -13  -6   2  435.91   17.04
  13  -6  -2  454.11   18.40
 -13   6   2  435.76   17.63
  13   6  -2  483.22   16.71
 -12  -6   2   26.45    3.30
 -12   6   2   19.30    3.90
 -12   6   2   24.14    3.54
 -11  -6   2    3.22    1.80
  11   6  -2    3.07    1.44
 -11   6   2    1.23    1.69
 -11   6   2    0.81    1.65
 -11   6   2    2.70    2.27
 -11   6   2    3.67    2.52
  11   6  -2    3.35    1.33
 -10  -6   2   33.18    4.49
 -10   6   2   47.30    5.21
 -10   6   2   34.30    5.19
  10   6  -2   39.83    3.87
  10   6  -2   30.84    3.47
 -10   6   2   30.29    4.72
  10   6  -2   37.39    3.48
 -10   6   2   29.33    4.41
  -9  -6   2 1260.38   46.88
  -9   6   2 1325.34   47.54
   9   6  -2 1265.83   45.99
  -9   6   2 1323.59   48.17
  -9   6   2 1287.91   48.00
  -9   6   2 1287.03   48.42
   9   6  -2 1382.89   46.29
   9   6  -2 1267.62   45.70
  -8   6   2  440.86   19.59
  -8   6   2  462.06   19.37
   8   6  -2  455.91   18.09
   8   6  -2  438.28   18.53
  -8   6   2  452.14   19.47
  -8   6   2  472.20   20.54
   8   6  -2  466.06   18.52
   8   6  -2  455.77   19.95
  -7   6   2  413.74   17.16
  -7   6   2  431.54   18.05
   7   6  -2  402.19   18.91
  -7   6   2  431.48   27.74
  -7   6   2  423.47   18.11
   6  -6  -2    4.73    3.97
  -6  -6   2    4.37    2.70
   6   6  -2    2.73    2.02
  -6   6   2    3.68    5.32
  -6   6   2    5.07    2.89
  -6   6   2    4.57    3.69
   6   6  -2    3.47    1.93
   6   6  -2    8.93    4.84
   5  -6  -2  469.55   26.48
  -5  -6   2  520.66   26.14
   5   6  -2  532.52   29.08
  -5   6   2  485.01   23.62
   5   6  -2  522.79   22.71
   5   6  -2  540.10   20.84
  -5   6   2  455.58   36.27
  -5   6   2  508.27   29.31
   4  -6  -2 1032.07   41.62
  -4  -6   2  997.60   42.52
  -4   6   2  952.15   40.02
   4   6  -2 1022.89   37.43
  -4   6   2 1054.80   56.97
   4   6  -2 1066.72   40.21
  -4   6   2 1012.25   39.69
   4   6  -2 1091.83   46.33
  -4   6   2 1109.25   47.97
  -3  -6   2 4395.34  141.61
  -3   6   2 4115.00  157.67
  -3   6   2 3990.91  136.85
   3   6  -2 4016.18  143.94
  -3   6   2 3862.74  139.09
   3   6  -2 4185.97  138.97
  -3   6   2 4044.56  145.88
   3   6  -2 3963.16  135.36
  -2  -6   2  471.56   22.42
  -2   6   2  504.90   22.29
   2   6  -2  529.49   25.43
  -2   6   2  466.52   20.77
  -2   6   2  475.38   26.10
  -2   6   2  443.23   31.46
   2   6  -2  500.78   18.35
   2   6  -2  518.22   22.01
  -1  -6   2  966.33   37.79
  -1  -6   2  996.62   38.14
   1  -6  -2  981.87   49.52
   1   6  -2  915.92   33.27
   1   6  -2 1021.72   40.64
  -1   6   2  935.94   36.76
  -1   6   2 1005.37   38.40
   0  -6   2   34.04    4.51
   0  -6  -2   33.48    6.05
   0  -6   2   31.48    3.88
   0  -6  -2   30.93    4.34
   0  -6  -2   33.67    7.39
   0   6  -2   41.26    5.47
   0   6   2   32.54    2.85
   0   6   2   35.87    4.05
   0   6   2   32.08    4.50
  -1  -6  -2 1113.98   44.48
   1  -6   2 1204.26   44.26
  -1  -6  -2 1136.84   52.87
  -1   6  -2 1164.86   44.67
   1   6   2 1202.70   42.99
  -1   6  -2 1104.29   44.85
   1   6   2 1172.44   41.92
   2  -6   2 1431.15   52.80
  -2  -6  -2 1448.66   62.29
  -2  -6  -2 1451.54   53.90
   2   6   2 1478.95   51.68
   2   6   2 1470.84   52.28
  -2   6  -2 1361.45   54.60
   2   6   2 1287.41   47.62
  -2   6  -2 1433.64   52.43
  -3  -6  -2 2601.68   91.56
  -3  -6  -2 2600.86  100.75
   3  -6   2 2543.19   89.31
   3   6   2 2616.73   85.24
   3   6   2 2595.86   91.08
  -3   6  -2 2600.29   89.55
  -3   6  -2 2426.48   85.94
   3   6   2 2505.70   88.29
  -3   6  -2 2371.80   92.49
  -4  -6  -2   27.92    4.73
  -4  -6  -2   27.16    6.89
  -4   6  -2   22.29    2.66
   4   6   2   24.68    2.94
   4   6   2   24.65    3.73
  -4   6  -2   29.42    5.69
   4   6   2   36.00    5.60
  -4   6  -2   29.60    4.45
  -5  -6  -2  615.61   36.25
  -5  -6  -2  594.13   28.31
  -5  -6  -2  516.52   31.91
   5   6   2  582.67   24.79
  -5   6  -2  574.63   27.37
  -5   6  -2  559.05   21.80
  -5   6  -2  581.70   30.35
   5   6   2  566.62   22.77
   5   6   2  577.44   29.31
  -6  -6  -2  157.06   17.69
  -6  -6  -2  133.81   15.58
  -6   6  -2  147.91    8.08
   6   6   2  140.75   13.66
  -6   6  -2  158.94   12.68
   6   6   2  151.88   10.07
  -6   6  -2  151.50    8.39
   6   6   2  148.63    8.97
  -6   6  -2  148.50   14.08
   7   6   2 1350.74   49.46
  -7   6  -2 1408.13   61.28
  -7   6  -2 1429.43   49.78
   7   6   2 1353.68   51.23
  -7   6  -2 1363.92   49.59
   7   6   2 1311.92   52.05
  -7   6  -2 1447.49   50.36
  -8   6  -2  302.60   14.56
  -8   6  -2  295.94   13.45
   8   6   2  312.47   15.14
   8   6   2  314.06   13.86
  -8   6  -2  354.48   15.71
   8   6   2  305.71   18.19
   8   6   2  301.21   14.04
   8   6   2  322.47   14.40
  -8   6  -2  287.76   13.66
  -8   6  -2  314.20   14.87
   9  -6   2  591.70   23.67
  -9   6  -2  600.66   23.96
  -9   6  -2  624.91   25.65
   9   6   2  602.28   24.72
  -9   6  -2  633.69   25.42
   9   6   2  615.09   25.84
   9   6   2  660.75   24.67
  -9   6  -2  637.32   26.23
   9   6   2  595.48   23.99
  -9   6  -2  620.58   25.67
  10   6   2   93.48    6.72
  10   6   2   98.48    6.47
 -10   6  -2   95.14    7.41
 -10   6  -2  100.47    7.46
 -10   6  -2  101.56    7.56
 -10   6  -2   93.01    7.84
  10   6   2  103.78    6.47
 -10   6  -2   92.12    6.34
  10   6   2   86.35    7.18
  11   6   2   40.53    3.85
 -11   6  -2   48.20    4.35
 -11   6  -2   39.28    4.98
  11   6   2   36.41    3.61
  11   6   2   34.80    4.37
 -11   6  -2   42.59    5.01
 -11   6  -2   41.01    5.78
 -11   6  -2   55.26    5.49
  12  -6   2  159.14    8.07
  12   6   2  169.80    7.93
  12   6   2  162.19    8.26
 -12   6  -2  166.80    9.33
 -12   6  -2  157.86    8.79
 -12   6  -2  155.84    9.51
  13  -6   2  599.76   23.98
  13  -6   2  605.06   22.70
  13   6   2  635.48   22.74
  13   6   2  662.61   22.52
 -13   6  -2  638.77   23.46
 -13  -7   2  185.63    8.08
  13  -7  -2  192.59    9.13
  13   7  -2  189.62    7.63
 -13   7   2  178.59    9.15
 -13   7   2  188.91    8.59
 -12  -7   2   51.04    4.16
 -12   7   2   54.24    4.57
 -12   7   2   52.78    5.25
 -12   7   2   51.65    5.25
  12   7  -2   56.39    3.61
  12   7  -2   50.00    3.47
 -11  -7   2  754.20   28.59
 -11   7   2  767.38   30.28
 -11   7   2  806.97   30.65
 -11   7   2  782.43   29.25
  11   7  -2  686.99   26.60
  11   7  -2  760.80   27.58
  11   7  -2  788.28   27.56
 -10  -7   2  124.85    7.53
  10   7  -2  112.78    6.67
 -10   7   2  129.97    8.69
 -10   7   2  132.35    8.20
 -10   7   2  109.65    8.29
  10   7  -2  109.90    6.38
  10   7  -2  117.19    6.53
 -10   7   2  122.80    8.88
  -9  -7   2  155.00    8.81
  -9   7   2  151.04    9.45
   9   7  -2  143.43    8.25
   9   7  -2  168.55    8.05
   9   7  -2  144.85    7.99
  -9   7   2  151.57    9.91
  -9   7   2  153.73    9.60
  -9   7   2  166.40    9.63
  -8   7   2  152.39    8.85
   8   7  -2  156.14    9.51
  -8   7   2  145.08    9.26
   8   7  -2  152.52    8.15
  -8   7   2  154.33    9.26
   8   7  -2  157.61    7.92
  -8   7   2  157.59    9.96
   8   7  -2  151.91    8.68
   7   7  -2 1101.01   39.14
  -7   7   2 1100.60   53.49
   7   7  -2 1073.83   41.97
  -7   7   2 1067.11   40.78
   7   7  -2 1113.08   40.06
  -7   7   2 1104.75   40.69
  -7   7   2 1101.47   39.64
   7   7  -2 1107.61   39.54
  -7   7   2 1164.61   42.00
   6   7  -2  204.18   11.35
  -6   7   2  212.21   10.97
   6   7  -2  191.22   19.00
  -6   7   2  196.58   10.26
   6   7  -2  188.90   12.44
  -6   7   2  211.14   18.49
  -6   7   2  208.11    9.09
  -5  -7   2 2688.00  101.66
   5  -7  -2 2532.15  101.41
   5   7  -2 2814.88   94.61
   5   7  -2 2792.65   97.60
  -5   7   2 2912.18  108.08
  -5   7   2 2709.30   98.45
  -5   7   2 2743.02  120.84
   5   7  -2 2904.98  106.41
  -4  -7   2  285.05   17.59
  -4   7   2  254.65   25.62
  -4   7   2  302.70   21.20
  -4   7   2  305.17   15.23
   4   7  -2  287.07   19.62
   4   7  -2  277.09   15.45
   4   7  -2  320.90   13.63
  -3  -7   2   31.13    5.12
   3   7  -2   31.88    3.25
   3   7  -2   31.29    5.94
  -3   7   2   26.28    6.37
  -3   7   2   33.96    9.28
   3   7  -2   34.11    4.88
  -3   7   2   30.95    4.52
   2  -7  -2  245.08   22.87
  -2  -7   2  238.20   14.30
  -2  -7   2  238.14   13.51
   2   7  -2  231.49   15.59
  -2   7   2  243.94   14.09
   2   7  -2  245.61   10.38
  -2   7   2  219.66   15.84
  -2   7   2  218.88   21.48
  -2   7   2  225.58   17.50
  -1  -7   2 1585.86   59.67
   1  -7  -2 1664.80   60.53
   1  -7  -2 1583.89   65.66
   1  -7  -2 1641.33   73.09
  -1  -7   2 1653.98   59.72
   1   7  -2 1717.85   62.60
  -1   7   2 1605.72   58.79
   1   7  -2 1516.36   54.18
  -1   7   2 1521.82   60.00
   0  -7   2  178.96   11.46
   0  -7  -2  163.60   16.76
   0  -7  -2  182.43   11.87
   0   7   2  181.24    8.53
   0   7  -2  175.99   12.32
   0   7   2  170.00   10.56
  -1  -7  -2 2743.22   96.34
   1  -7   2 2751.94   95.53
  -1  -7  -2 2646.07  105.70
   1   7   2 2586.55   92.44
  -1   7  -2 2715.34   95.88
   1   7   2 2736.73   94.18
  -2  -7  -2   48.14    8.76
  -2  -7  -2   54.13    6.37
   2  -7   2   51.33    6.05
  -2   7  -2   53.00    6.98
  -2   7  -2   54.57    5.74
   2   7   2   58.80    5.93
   2   7   2   57.06    5.62
  -3  -7  -2  173.44   16.82
   3  -7   2  165.83   11.21
  -3  -7  -2  175.39   12.43
   3   7   2  171.51    8.00
   3   7   2  166.33   10.57
  -3   7  -2  160.56   13.30
   3   7   2  170.33   11.88
  -3   7  -2  169.70   10.87
  -4  -7  -2    3.06    2.38
  -4  -7  -2    2.94    3.24
   4   7   2    4.90    2.85
  -4   7  -2    6.96    2.89
  -4   7  -2    5.61    3.41
   4   7   2   10.49    3.18
   4   7   2    7.64    1.96
  -4   7  -2    4.30    1.61
  -5  -7  -2 2282.94  100.39
  -5  -7  -2 2278.39   96.90
  -5   7  -2 2475.45   90.13
   5   7   2 2536.75   93.74
  -5   7  -2 2396.63   94.99
   5   7   2 2550.30   87.82
   5   7   2 2553.13   84.67
  -5   7  -2 2551.83   83.51
  -5   7  -2 2479.41   84.30
  -6   7  -2  488.62   20.44
  -6   7  -2  503.27   19.93
   6   7   2  465.22   23.07
   6   7   2  472.21   22.87
  -6   7  -2  491.33   29.44
   6   7   2  491.10   21.12
   6   7   2  572.32   26.20
  -6   7  -2  480.00   21.26
  -7   7  -2  799.27   29.39
  -7   7  -2  854.20   30.80
   7   7   2  791.96   31.84
  -7   7  -2  862.92   31.57
  -7   7  -2  752.85   48.31
   7   7   2  779.26   29.47
   7   7   2  778.40   30.19
   7   7   2  795.62   32.61
   7   7   2  751.82   33.47
  -7   7  -2  824.94   30.93
  -7   7  -2  763.30   29.55
   7   7   2  761.42   30.19
   7   7   2  776.24   30.98
  -8   7  -2   77.27    6.24
   8   7   2   75.55    6.95
  -8   7  -2   70.95    5.33
  -8   7  -2   81.65    6.28
  -8   7  -2   82.42    6.58
  -8   7  -2   69.86    5.74
   8   7   2   58.96    5.41
   8   7   2   67.98    6.19
   8   7   2   67.30    5.62
   8   7   2   64.53    6.00
   8   7   2   65.52    5.22
  -9   7  -2  214.87   11.69
   9   7   2  197.63   10.46
  -9   7  -2  202.21   11.69
   9   7   2  190.94    9.85
   9   7   2  214.35   10.73
   9   7   2  196.94   11.40
   9   7   2  189.08   10.40
  -9   7  -2  201.53   10.12
  -9   7  -2  226.14   14.54
  -9   7  -2  207.54   11.71
  10   7   2   95.38    6.30
  10   7   2   99.71    6.57
 -10   7  -2   97.32    7.59
 -10   7  -2   86.90    7.19
 -10   7  -2  101.00    7.96
 -10   7  -2   96.89    7.31
  10   7   2   89.32    7.13
 -10   7  -2   94.20    6.26
  10   7   2   92.88    5.97
 -11  -7  -2  979.50   37.42
  11   7   2 1056.22   36.95
 -11   7  -2 1095.54   39.42
  11   7   2 1073.01   37.74
  11   7   2 1020.00   36.33
 -11   7  -2 1026.63   37.50
 -11   7  -2 1016.13   38.20
 -11   7  -2 1097.36   39.68
  12  -7   2  108.34    5.92
  12   7   2  113.75    6.05
 -12   7  -2  102.08    7.13
 -12   7  -2  101.32    6.94
 -12   7  -2  106.64    6.53
  12   7   2  113.90    5.67
  13  -7   2   22.90    2.38
  13   7   2   21.84    1.95
  13   7   2   19.62    2.17
  12  -8  -2  142.37    8.04
 -12  -8   2  158.23    7.40
 -12   8   2  152.83    7.82
 -12   8   2  142.05    8.47
  12   8  -2  134.79    6.50
  12   8  -2  165.36    6.76
 -11  -8   2    6.60    1.83
 -11   8   2    6.61    2.51
 -11   8   2    3.63    2.44
  11   8  -2    3.59    1.29
 -11   8   2    3.94    2.02
  11   8  -2    5.47    1.37
  11   8  -2    3.13    1.26
 -10  -8   2  287.62   13.07
 -10   8   2  273.81   14.58
 -10   8   2  282.17   14.34
  10   8  -2  281.72   12.00
 -10   8   2  268.81   14.14
  10   8  -2  290.01   11.99
  10   8  -2  293.39   12.24
 -10   8   2  292.74   13.76
  -9  -8   2  264.76   12.78
   9   8  -2  285.10   12.61
  -9   8   2  271.75   13.67
   9   8  -2  276.88   11.85
  -9   8   2  272.29   13.98
  -9   8   2  276.86   14.52
  -9   8   2  274.60   13.59
   9   8  -2  263.99   12.07
   8   8  -2 1332.51   45.54
  -8   8   2 1294.07   46.60
   8   8  -2 1226.67   44.35
   8   8  -2 1243.04   47.80
  -8   8   2 1234.77   45.77
  -8   8   2 1248.08   46.66
  -8   8   2 1317.12   47.78
   8   8  -2 1242.88   44.79
  -7   8   2  336.69   14.50
   7   8  -2  319.54   15.00
   7   8  -2  351.98   14.54
   7   8  -2  326.12   14.86
   7   8  -2  340.31   14.07
  -7   8   2  338.77   15.82
  -7   8   2  328.59   16.42
   7   8  -2  326.66   16.01
   7   8  -2  349.83   16.88
  -7   8   2  346.27   15.67
  -6  -8   2  192.29   12.48
   6   8  -2  200.89   11.37
   6   8  -2  192.25   10.19
   6   8  -2  193.10    9.59
  -6   8   2  195.62   10.27
  -6   8   2  198.06    8.86
  -6   8   2  188.36   10.62
  -6   8   2  192.71   11.37
   6   8  -2  198.72   10.92
  -6   8   2  185.35   18.34
   6   8  -2  195.05    9.25
  -5  -8   2  357.28   18.77
  -5   8   2  341.26   25.29
   5   8  -2  390.96   17.09
  -5   8   2  364.80   15.84
  -5   8   2  404.52   16.86
  -4  -8   2 1323.50   52.09
  -4  -8   2 1377.79   55.67
   4   8  -2 1367.31   59.06
   4   8  -2 1388.11   48.96
  -4   8   2 1362.76   72.08
  -4   8   2 1344.57   61.42
  -3  -8   2  478.27   22.30
   3  -8  -2  468.05   36.04
  -3  -8   2  458.50   23.89
   3   8  -2  468.41   18.76
  -3   8   2  414.67   33.18
  -3   8   2  446.83   28.41
   3   8  -2  477.36   26.03
  -2  -8   2 1849.97   65.76
   2  -8  -2 1745.87   81.48
  -2  -8   2 1717.80   66.46
   2  -8  -2 1697.83   66.18
   2  -8  -2 1837.22   74.28
   2   8  -2 1753.61   60.44
   2   8  -2 1739.57   68.49
   1  -8  -2  415.14   30.00
   1  -8  -2  418.79   21.36
  -1  -8   2  417.98   20.64
  -1   8   2  385.51   19.93
   1   8  -2  429.98   22.48
   1   8  -2  405.81   15.86
   0  -8   2   10.71    3.50
   0  -8  -2   12.93    6.17
   0  -8  -2    8.26    3.31
   0   8   2    9.39    3.06
   0   8  -2   10.86    3.92
   0   8   2    7.66    2.05
   1  -8   2  329.45   17.77
  -1  -8  -2  296.76   23.41
  -1  -8  -2  353.24   18.85
   1   8   2  345.28   17.22
   1   8   2  317.16   15.53
  -1   8  -2  318.37   17.48
  -2  -8  -2 1712.12   66.12
   2  -8   2 1727.44   64.83
  -2   8  -2 1631.91   63.01
   2   8   2 1769.51   63.81
   2   8   2 1769.24   63.92
   3  -8   2  779.43   33.38
  -3  -8  -2  754.64   34.76
  -3   8  -2  738.02   31.73
   3   8   2  764.17   27.84
   3   8   2  786.75   34.17
   3   8   2  779.07   32.46
  -3   8  -2  750.32   36.75
   4   8   2 1034.46   41.27
   4   8   2 1003.65   37.12
  -4   8  -2 1039.80   37.73
  -4   8  -2 1209.62   53.82
  -4   8  -2  945.07   46.30
  -4   8  -2  958.07   36.25
  -5   8  -2   20.41    6.64
   5   8   2   25.39    5.32
   5   8   2   26.11    4.21
  -5   8  -2   23.17    3.69
  -5   8  -2   19.19    3.86
   5   8   2   21.96    3.32
   5   8   2   21.06    3.43
  -5   8  -2   21.20    3.01
   6   8   2  260.66   11.84
  -6   8  -2  241.65   11.60
   6   8   2  276.81   12.98
   6   8   2  256.21   12.46
  -6   8  -2  268.18   21.07
   6   8   2  263.54   13.08
  -6   8  -2  245.86   12.11
   6   8   2  249.45   13.21
  -6   8  -2  262.93   12.30
   6   8   2  247.91   15.33
  -6   8  -2  285.57   13.63
  -6   8  -2  277.28   13.18
  -7   8  -2  248.82   12.73
  -7   8  -2  235.23   11.65
   7   8   2  253.48   12.20
   7   8   2  264.41   12.61
  -7   8  -2  258.46   12.48
  -7   8  -2  232.47   11.30
   7   8   2  255.23   13.70
  -7   8  -2  245.52   13.04
   7   8   2  256.82   13.08
   7   8   2  226.51   11.14
   8   8   2 1148.68   41.76
  -8   8  -2 1110.98   41.01
   8   8   2 1152.04   41.81
  -8   8  -2 1200.10   43.30
   8   8   2 1040.10   43.47
   8   8   2 1174.17   40.94
  -8   8  -2 1164.72   42.87
   8   8   2 1154.41   42.14
   8   8   2 1167.15   43.23
  -8   8  -2 1170.24   43.32
   9   8   2  659.88   25.71
  -9   8  -2  676.37   27.34
   9   8   2  676.05   25.78
   9   8   2  657.28   24.88
  -9   8  -2  662.50   27.24
   9   8   2  622.20   25.64
  -9   8  -2  702.94   27.46
   9   8   2  649.44   27.00
  -9   8  -2  641.74   25.18
 -10   8  -2  289.31   14.80
  10   8   2  295.10   14.18
 -10   8  -2  276.71   12.74
  10   8   2  285.46   12.78
 -10   8  -2  302.82   14.75
  10   8   2  289.17   12.98
  10   8   2  287.91   12.37
 -10   8  -2  301.78   14.67
 -11  -8  -2   15.05    2.61
  11   8   2   16.90    2.54
  11   8   2   18.32    2.43
  11   8   2   16.78    2.40
 -11   8  -2   13.46    3.07
 -11   8  -2   11.19    2.98
 -11   8  -2   11.31    2.21
  12  -8   2  101.50    5.44
  12   8   2   99.53    5.38
 -12   8  -2   98.48    6.45
 -12   8  -2  107.77    6.83
  12   8   2  108.75    5.13
 -12  -9   2  555.19   19.97
  12  -9  -2  552.85   21.83
 -12   9   2  534.78   21.31
  12   9  -2  525.10   19.24
  12   9  -2  567.43   19.39
 -11  -9   2   40.45    3.57
  11   9  -2   33.75    2.90
  11   9  -2   40.41    2.88
 -11   9   2   41.23    4.06
 -11   9   2   36.94    4.22
 -11   9   2   38.32    4.60
  11   9  -2   36.27    2.63
 -10  -9   2  637.21   23.89
 -10   9   2  594.93   25.55
 -10   9   2  595.17   25.02
  10   9  -2  611.04   22.96
  10   9  -2  634.12   22.74
  10   9  -2  621.51   22.80
 -10   9   2  646.53   24.63
  -9  -9   2   40.57    4.11
  -9   9   2   40.71    4.79
   9   9  -2   41.19    4.15
  -9   9   2   41.27    4.69
   9   9  -2   51.51    3.71
  -9   9   2   39.12    4.62
   9   9  -2   42.38    3.70
  -9   9   2   39.38    5.61
   8   9  -2  102.80    6.13
  -8   9   2   95.40    6.68
  -8   9   2   99.90    7.34
   8   9  -2   96.36    8.00
   8   9  -2  112.33    7.68
  -8   9   2   92.85    7.95
   8   9  -2   95.59    6.71
  -8   9   2  102.67    7.39
   8   9  -2  102.04    5.79
   7   9  -2  126.49    9.00
  -7   9   2  129.60    7.34
   7   9  -2  114.52    7.89
   7   9  -2  133.44    7.30
  -7   9   2  133.58    8.48
  -7   9   2  120.85    8.05
   7   9  -2  124.67    8.57
   7   9  -2  126.76    6.81
  -7   9   2  126.73    9.01
   7   9  -2  129.02    7.83
  -6   9   2 2151.17   78.23
  -6   9   2 2166.13   76.76
   6   9  -2 2270.51   75.44
   6   9  -2 2183.80   76.61
  -6   9   2 2134.07   77.07
   6   9  -2 2361.02   78.90
   6   9  -2 2261.20   77.81
   6   9  -2 2182.30   75.70
  -5  -9   2  110.53    9.91
   5   9  -2  120.41    8.02
  -5   9   2  118.63   15.34
  -5   9   2  119.95    9.02
  -5   9   2  112.29    8.38
   5   9  -2  109.65    7.30
   5   9  -2  130.14    8.39
  -5   9   2  117.57    7.36
   5   9  -2  117.16    6.83
   5   9  -2  114.40    6.60
  -4  -9   2  395.11   21.44
   4   9  -2  481.35   19.37
  -4   9   2  455.59   20.45
   4   9  -2  449.48   17.76
   4   9  -2  433.38   18.98
  -4   9   2  411.44   29.21
   4   9  -2  457.65   19.08
   4   9  -2  467.12   18.19
  -3  -9   2    3.53    2.41
   3  -9  -2    0.56    3.50
   3   9  -2    1.38    1.37
  -2  -9   2  421.91   21.55
   2   9  -2  436.39   17.56
  -1  -9   2  259.44   15.27
   1   9  -2  225.40   10.41
  -1   9   2  218.00   14.44
   1   9  -2  247.97   16.02
   0  -9  -2 2442.51   88.36
   0  -9   2 2397.97   86.88
   0   9   2 2353.83   86.47
   0   9  -2 2326.03   87.41
   1  -9   2    7.82    3.40
  -1  -9  -2    7.19    3.59
   1   9   2    6.56    2.91
   1   9   2   12.42    3.15
  -1   9  -2   11.65    3.75
  -1   9  -2    8.92    2.42
   2  -9   2  166.54   12.34
  -2   9  -2  163.58    8.84
   2   9   2  156.10   11.41
   3   9   2    5.21    1.85
   3   9   2    6.99    3.21
  -3   9  -2    2.54    1.65
   4   9   2 1470.69   56.80
   4   9   2 1519.93   52.13
  -4   9  -2 1440.15   51.99
  -4   9  -2 1413.27   51.26
  -4   9  -2 1513.67   52.88
   4   9   2 1414.27   51.79
   4   9   2 1519.71   52.83
  -4   9  -2 1397.38   51.13
  -4   9  -2 1512.76   52.69
  -5   9  -2  278.20   13.39
  -5   9  -2  297.55   13.09
   5   9   2  308.53   14.31
   5   9   2  287.65   13.95
   5   9   2  291.11   14.04
  -5   9  -2  285.97   14.37
  -5   9  -2  314.61   14.36
   5   9   2  280.94   13.46
  -5   9  -2  294.72   22.94
  -5   9  -2  299.04   13.30
   6   9   2 1481.12   52.18
  -6   9  -2 1453.40   52.40
   6   9   2 1478.35   51.14
  -6   9  -2 1420.32   50.39
  -6   9  -2 1447.83   51.08
   6   9   2 1330.53   49.89
  -6   9  -2 1390.37   50.71
   6   9   2 1398.80   52.40
  -6   9  -2 1509.89   52.34
  -7   9  -2   51.23    5.05
  -7   9  -2   58.62    5.57
   7   9   2   53.08    5.18
  -7   9  -2   57.79    4.79
   7   9   2   58.56    5.56
   7   9   2   60.03    4.60
   7   9   2   59.93    5.99
  -7   9  -2   64.04    6.09
   7   9   2   60.58    5.10
  -7   9  -2   59.41    5.61
   8   9   2   27.61    4.07
   8   9   2   45.38    5.00
   8   9   2   25.90    3.93
   8   9   2   24.88    3.51
  -8   9  -2   24.85    3.50
  -8   9  -2   19.63    4.14
  -8   9  -2   30.78    4.55
   8   9   2   28.55    4.61
  -8   9  -2   23.24    3.94
   8   9   2   27.85    3.51
   9   9   2   32.11    3.94
  -9   9  -2   30.27    4.49
   9   9   2   32.85    4.71
  -9   9  -2   35.74    4.65
   9   9   2   37.29    3.85
   9   9   2   29.68    3.18
  -9   9  -2   29.12    3.70
   9   9   2   39.17    3.98
  -9   9  -2   38.83    4.74
  10   9   2  892.66   35.23
 -10   9  -2 1025.30   37.39
  10   9   2 1026.81   35.36
 -10   9  -2 1037.97   37.47
  10   9   2  951.57   34.57
  10   9   2  970.73   36.61
  10   9   2  990.68   35.37
 -10   9  -2  990.90   35.26
 -11  -9  -2    8.24    1.89
  11  -9   2    9.84    1.94
 -11   9  -2    6.56    2.27
  11   9   2    8.26    1.65
  11   9   2    6.59    1.42
 -11   9  -2    5.95    2.32
  11   9   2    7.41    1.76
  12   9   2  446.09   16.03
 -12   9  -2  440.75   17.82
  12   9   2  463.58   16.50
 -11 -10   2    4.15    1.32
  11  10  -2    4.65    1.12
 -11  10   2    1.97    1.63
  11  10  -2    3.02    1.06
 -11  10   2    2.76    1.74
  11  10  -2    4.24    1.10
 -10 -10   2   42.71    3.68
 -10  10   2   45.63    4.63
  10  10  -2   42.06    3.27
 -10  10   2   38.95    4.02
  10  10  -2   42.79    3.08
 -10  10   2   46.18    4.82
  10  10  -2   44.06    3.26
  -9 -10   2  566.02   20.73
  -9  10   2  502.81   22.31
  -9  10   2  508.76   20.89
   9  10  -2  519.46   19.74
   9  10  -2  510.62   19.37
  -9  10   2  491.00   21.32
   9  10  -2  526.03   20.03
  -8 -10   2  526.02   21.52
  -8  10   2  523.97   23.57
   8  10  -2  557.64   20.63
  -8  10   2  550.77   22.62
   8  10  -2  582.45   21.69
  -8  10   2  535.61   22.11
   8  10  -2  534.21   21.31
   8  10  -2  605.64   21.28
   8  10  -2  520.33   23.29
  -8  10   2  518.65   21.69
   7  10  -2  238.32   11.63
  -7  10   2  228.09   11.02
   7  10  -2  239.58   11.77
  -7  10   2  249.02   12.33
   7  10  -2  251.31   11.18
   7  10  -2  238.95   10.75
   7  10  -2  259.89   12.96
  -7  10   2  264.50   13.74
   7  10  -2  223.98   13.11
  -6  10   2   82.71    6.35
   6  10  -2   86.55    7.29
   6  10  -2   92.57    5.94
   6  10  -2   91.58    7.15
   6  10  -2   94.97    5.73
   6  10  -2   92.32    6.51
  -6  10   2   85.07    7.53
   5  10  -2  334.87   14.07
   5  10  -2  327.59   15.41
  -5  10   2  314.95   16.09
   5  10  -2  336.29   14.98
   5  10  -2  315.80   15.77
   5  10  -2  303.69   13.51
   4  10  -2  403.94   17.88
   4  10  -2  435.93   18.73
   4  10  -2  421.53   18.33
   4  10  -2  402.95   17.01
   4  10  -2  397.97   16.68
   3  10  -2 1196.00   43.39
   3  10  -2 1177.56   42.40
   3  10  -2 1184.75   43.33
   3  10  -2 1182.70   42.18
  -2 -10   2  403.92   21.42
   2  10  -2  430.66   17.47
   2  10  -2  400.20   16.99
   2  10  -2  411.62   18.00
   2  10  -2  422.58   17.49
  -1 -10   2  312.07   18.07
   1  10  -2  310.97   13.98
   1  10  -2  320.83   13.66
   1  10  -2  316.89   14.42
   1  10  -2  327.45   14.25
   0 -10   2   50.28    6.69
   0  10  -2   48.42    5.20
   0  10   2   40.99    6.27
   0  10  -2   45.41    4.33
   0  10  -2   48.27    4.82
   0  10  -2   50.65    4.61
   1 -10   2  417.92   22.81
  -1  10  -2  455.57   18.41
  -1  10  -2  439.07   19.06
   1  10   2  444.48   23.12
  -1  10  -2  436.30   19.34
  -1  10  -2  458.56   18.70
   1  10   2  456.44   19.91
   1  10   2  452.51   18.56
   2 -10   2 1177.80   54.81
  -2  10  -2 1105.89   42.15
  -2  10  -2 1179.04   42.14
  -2  10  -2 1132.63   41.09
   2  10   2 1075.62   42.49
   2  10   2 1200.06   47.27
   2  10   2 1132.26   41.55
  -2  10  -2 1163.84   41.69
   2  10   2 1143.05   42.36
   2  10   2 1118.23   40.08
  -3  10  -2 1350.29   48.53
  -3  10  -2 1373.15   48.53
   3  10   2 1358.62   48.93
   3  10   2 1305.65   47.32
   3  10   2 1225.62   47.46
   3  10   2 1392.28   48.52
  -3  10  -2 1392.81   47.76
  -4  10  -2  178.74   10.09
  -4  10  -2  172.42    9.92
  -4  10  -2  157.03    8.79
   4  10   2  161.01    9.57
   4  10   2  178.29   10.03
   4  10   2  162.69    9.33
   4  10   2  171.00    9.13
  -4  10  -2  171.23    9.61
  -4  10  -2  187.17   10.06
  -5  10  -2  202.21   11.22
  -5  10  -2  203.02   10.04
  -5  10  -2  188.39   10.78
  -5  10  -2  193.18   10.20
  -5  10  -2  202.26   10.47
   5  10   2  203.55   11.09
   5  10   2  209.32   11.01
   5  10   2  205.38   10.34
   5  10   2  206.30   11.19
  -6  10  -2   67.92    5.37
  -6  10  -2   78.57    6.47
   6  10   2   74.49    6.48
   6  10   2   86.33    5.91
   6  10   2   84.29    6.41
   6  10   2   76.71    6.36
  -6  10  -2   77.89    6.00
  -6  10  -2   74.69    5.82
   6  10   2   84.68    5.35
  -6  10  -2   82.35    6.95
  -7  10  -2  346.59   16.13
   7  10   2  351.26   17.38
   7  10   2  350.65   16.26
  -7  10  -2  381.85   17.09
   7  10   2  370.75   15.71
  -7  10  -2  362.94   15.43
  -7  10  -2  389.98   17.55
   7  10   2  372.93   14.97
  -8  10  -2  381.23   17.01
  -8  10  -2  362.02   15.10
   8  10   2  364.20   16.01
   8  10   2  384.24   16.98
   8  10   2  370.08   15.34
   8  10   2  355.51   14.52
   8  10   2  316.37   16.77
   8  10   2  345.09   15.48
  -8  10  -2  380.46   17.21
   9  10   2  395.45   16.67
   9  10   2  394.00   16.97
   9  10   2  420.65   18.05
  -9  10  -2  414.46   18.12
   9  10   2  401.56   15.74
  -9  10  -2  412.27   16.42
  -9  10  -2  411.43   18.28
   9  10   2  413.79   16.48
 -10  10  -2  130.39    6.87
 -10  10  -2  145.42    8.38
 -10  10  -2  145.85    8.50
  10  10   2  131.71    6.32
  10  10   2  134.05    7.04
  10  10   2  140.42    6.98
  10  10   2  138.47    6.99
 -11 -10  -2   20.05    2.48
  11 -10   2   19.44    2.29
 -11  10  -2   18.82    2.88
  11  10   2   20.05    2.14
  11  10   2   18.72    2.09
  11  10   2   17.49    1.83
 -11  10  -2   19.57    2.97
 -10 -11   2    8.41    1.73
  10  11  -2   11.01    1.73
  10  11  -2    6.48    1.42
 -10  11   2    7.68    2.42
 -10  11   2    6.33    2.01
  -9 -11   2  266.64   11.60
   9  11  -2  269.30   11.26
   9  11  -2  278.05   10.89
  -9  11   2  270.26   13.40
  -9  11   2  253.46   12.40
   9  11  -2  268.68   11.01
  -8 -11   2    2.51    1.59
   8  11  -2    5.06    1.73
  -8  11   2    1.95    1.68
   8  11  -2    1.21    1.48
  -8  11   2    2.83    2.21
   8  11  -2    3.48    1.38
   8  11  -2    3.59    1.40
  -7  11   2  628.91   26.57
   7  11  -2  621.84   26.35
   7  11  -2  649.25   24.62
   7  11  -2  659.86   25.64
   7  11  -2  669.42   24.04
   7  11  -2  644.51   23.58
  -7  11   2  594.95   25.12
   7  11  -2  623.72   24.48
   6  11  -2   16.36    2.62
   6  11  -2   15.23    3.10
  -6  11   2   21.12    4.24
   6  11  -2   13.80    3.30
   6  11  -2   14.98    3.65
   6  11  -2   15.34    2.54
   5  11  -2 1477.78   54.72
   5  11  -2 1550.53   55.70
   5  11  -2 1510.34   54.14
  -5  11   2 1478.10   55.84
   5  11  -2 1540.56   52.95
   5  11  -2 1565.49   53.26
   4  11  -2   39.45    6.87
   4  11  -2   36.22    4.08
   4  11  -2   40.63    3.86
   4  11  -2   45.19    3.91
   4  11  -2   39.47    4.76
   3  11  -2    1.50    1.42
   3  11  -2    2.65    1.90
   3  11  -2    1.22    1.44
   3  11  -2    5.69    1.89
   2  11  -2   20.65    3.69
   2  11  -2   21.22    3.27
   2  11  -2   23.31    3.96
   2  11  -2   23.17    3.65
   1  11  -2  908.35   33.87
   1  11  -2  937.91   34.72
   1  11  -2  945.15   34.32
   1  11  -2  864.79   33.46
   0  11  -2   20.77    3.43
   0  11  -2   13.09    2.72
   0  11  -2   15.62    3.18
   0  11  -2    9.08    2.84
   0  11  -2   13.89    3.11
  -1  11  -2 1239.71   46.27
  -1  11  -2 1292.14   45.83
  -1  11  -2 1271.27   45.34
  -1  11  -2 1284.16   46.37
   1  11   2 1244.94   45.60
   1  11   2 1259.29   46.71
  -2  11  -2    5.30    2.63
   2  11   2   -0.08    2.00
   2  11   2    1.01    1.61
  -2  11  -2    0.64    1.57
  -2  11  -2    2.49    2.33
  -2  11  -2    1.62    1.50
   2  11   2    3.00    1.60
   3  11   2  438.47   18.04
  -3  11  -2  429.41   17.86
   3  11   2  440.99   19.20
  -3  11  -2  415.22   18.46
   3  11   2  420.92   18.68
  -3  11  -2  424.23   18.55
   3  11   2  424.71   17.81
   4  11   2    1.12    1.53
  -4  11  -2    6.65    2.24
   4  11   2    3.21    1.88
  -4  11  -2    1.62    2.11
  -4  11  -2    5.09    2.00
   4  11   2    5.43    2.53
   4  11   2    0.82    1.96
   5  11   2 1732.47   58.84
   5  11   2 1691.21   59.94
  -5  11  -2 1675.74   58.42
  -5  11  -2 1724.37   59.99
  -5  11  -2 1609.36   60.03
   5  11   2 1765.38   60.39
  -5  11  -2 1643.78   58.82
   5  11   2 1689.01   60.09
  -5  11  -2 1581.02   58.55
  -6  11  -2   22.16    4.09
  -6  11  -2   28.63    3.55
   6  11   2   25.49    3.62
  -6  11  -2   25.30    3.69
  -6  11  -2   31.34    4.53
   6  11   2   24.55    4.28
   6  11   2   22.93    4.02
   6  11   2   19.29    3.81
  -7  11  -2  419.29   18.54
   7  11   2  440.87   18.32
  -7  11  -2  435.06   19.01
  -7  11  -2  388.31   17.59
   7  11   2  438.33   17.24
  -7  11  -2  425.91   16.98
   7  11   2  430.31   18.69
   7  11   2  425.95   16.98
   7  11   2  405.76   18.98
  -8  11  -2   15.50    3.09
   8  11   2    9.60    2.57
   8  11   2   11.91    2.03
  -8  11  -2   10.79    2.98
   8  11   2   12.56    2.70
   8  11   2   13.40    3.12
  -8  11  -2   12.26    2.44
   8  11   2   13.88    2.46
  -9  11  -2  151.46    8.76
  -9  11  -2  169.61    9.30
  -9  11  -2  149.75    7.46
   9  11   2  145.98    7.84
   9  11   2  165.33    7.75
   9  11   2  154.22    7.00
   9  11   2  159.08    8.74
   9  11   2  158.36    7.90
 -10 -11  -2    0.97    1.18
  10  11   2    1.26    1.05
 -10  11  -2    0.93    1.35
 -10  11  -2    1.08    1.59
  10  11   2    2.58    1.20
 -10  11  -2    1.97    1.63
  10  11   2    3.62    1.04
  10  11   2    0.52    1.11
  -9 -12   2  178.74    7.99
   9  12  -2  181.57    7.61
   9  12  -2  176.00    7.69
   9  12  -2  174.54    7.35
  -9  12   2  162.59    9.19
  -8 -12   2  465.84   17.75
   8  12  -2  442.75   17.46
   8  12  -2  438.00   17.44
   8  12  -2  476.80   17.02
  -8  12   2  448.49   19.53
   8  12  -2  467.47   17.28
  -7 -12   2  336.01   13.75
   7  12  -2  341.18   13.07
   7  12  -2  306.71   13.68
   7  12  -2  329.56   13.29
   7  12  -2  311.70   13.68
  -7  12   2  323.64   15.55
   6  12  -2   25.07    3.74
   6  12  -2   31.75    3.08
  -6  12   2   21.54    4.20
   6  12  -2   31.24    3.03
   6  12  -2   29.56    4.38
   6  12  -2   32.17    3.61
   5  12  -2  115.10    8.06
   5  12  -2  113.93    6.60
   5  12  -2  118.81    6.42
   5  12  -2  112.72    7.46
   5  12  -2  113.92    7.13
   4  12  -2  354.93   15.71
   4  12  -2  345.82   16.55
   4  12  -2  347.50   15.09
   4  12  -2  378.49   14.95
   3  12  -2  500.15   19.59
   3  12  -2  488.47   19.06
   3  12  -2  470.50   19.93
   3  12  -2  461.00   20.34
   2  12  -2  210.09   10.73
   2  12  -2  202.11   10.09
   2  12  -2  189.15   10.44
   2  12  -2  185.74    9.48
   1  12  -2  290.22   13.30
   1  12  -2  297.24   13.84
   1  12  -2  306.34   14.30
   1  12  -2  308.89   14.01
   0  12  -2    5.52    2.22
   0  12  -2    4.40    1.98
   0  12  -2    1.90    1.52
   0  12  -2    2.12    2.05
   1  12   2  227.13   12.01
  -1  12  -2  221.81   11.27
  -1  12  -2  208.42   11.32
  -1  12  -2  218.93   10.76
  -1  12  -2  205.61   11.23
  -2  12  -2  545.26   23.04
  -2  12  -2  572.31   23.80
   2  12   2  568.01   22.24
  -2  12  -2  613.19   23.87
  -2  12  -2  567.89   22.56
   2  12   2  553.62   23.64
   2  12   2  590.54   23.41
  -3  12  -2  587.62   24.51
  -3  12  -2  598.87   23.72
  -3  12  -2  567.90   24.38
   3  12   2  640.86   25.16
   3  12   2  623.04   25.17
   3  12   2  658.45   24.58
   3  12   2  606.83   23.70
   4  12   2  267.81   13.08
  -4  12  -2  255.44   12.72
   4  12   2  267.58   11.89
  -4  12  -2  250.88   11.75
   4  12   2  277.10   13.25
  -4  12  -2  251.61   12.35
   4  12   2  242.38   12.56
  -5  12  -2    2.65    1.85
   5  12   2    3.66    2.05
   5  12   2    2.97    1.66
  -5  12  -2    3.22    1.85
   5  12   2    4.37    2.31
   5  12   2    6.05    1.94
  -5  12  -2    5.20    2.15
  -5  12  -2    1.36    1.47
  -6  12  -2   33.96    4.25
  -6  12  -2   30.23    3.60
   6  12   2   34.46    4.71
   6  12   2   35.15    3.90
   6  12   2   34.65    3.59
  -6  12  -2   30.16    4.50
   7  12   2  124.13    6.48
  -7  12  -2  110.56    7.76
  -7  12  -2  105.42    7.23
   7  12   2  118.13    7.10
   7  12   2  117.82    7.65
  -7  12  -2  114.99    6.36
  -8  12  -2  336.30   14.70
   8  12   2  330.93   12.92
   8  12   2  310.25   13.28
  -8  12  -2  315.95   14.14
   8  12   2  323.13   13.63
  -8  12  -2  302.28   12.65
   8  12   2  318.74   14.24
  -9  12  -2  326.26   14.38
   9  12   2  318.35   13.24
   9  12   2  349.14   14.06
   9  12   2  350.23   13.30
   9  12   2  345.96   12.98
  -9  12  -2  319.74   14.10
  -8 -13   2   12.66    1.95
   8  13  -2   13.62    2.03
   8  13  -2   13.27    1.76
   8  13  -2   12.34    1.73
   8  13  -2   11.07    1.85
  -8  13   2    8.05    2.25
  -7 -13   2    2.54    1.33
   7  13  -2    2.17    1.44
   7  13  -2    4.33    1.31
   7  13  -2    3.05    1.51
   7  13  -2    1.38    0.93
  -6 -13   2 1135.27   40.72
   6  13  -2 1181.69   40.71
   6  13  -2 1154.73   41.14
   6  13  -2 1195.24   40.37
   5  13  -2    7.35    1.76
   5  13  -2    6.20    1.91
   5  13  -2    6.67    1.77
   4  13  -2  333.90   13.41
   4  13  -2  311.38   13.53
   4  13  -2  323.46   14.16
   4  13  -2  317.92   15.89
   3  13  -2    3.63    1.86
   3  13  -2    3.38    1.60
   3  13  -2    2.99    1.56
   3  13  -2    2.35    1.89
   2  13  -2  122.75    7.88
   2  13  -2  137.71    7.97
   2  13  -2  133.33    7.50
   2  13  -2  131.80    7.20
   1  13  -2   40.33    3.93
   1  13  -2   36.73    4.08
   1  13  -2   39.04    4.21
   1  13  -2   46.09    4.71
   0  13  -2 1460.14   49.32
   0  13  -2 1314.67   48.17
   0  13  -2 1341.18   48.08
   0  13  -2 1373.38   48.80
  -1  13  -2   37.65    4.70
  -1  13  -2   36.56    4.07
  -1  13  -2   32.68    4.01
   1  13   2   35.41    4.73
  -2  13  -2  188.40    9.77
   2  13   2  177.32    9.71
   2  13   2  200.05   10.37
   2  13   2  175.22    9.17
  -2  13  -2  177.88    9.03
  -2  13  -2  169.55    9.56
   3  13   2    5.54    2.04
   3  13   2    6.29    2.29
   3  13   2    4.50    2.17
  -3  13  -2    5.58    2.26
  -3  13  -2    6.07    1.97
  -3  13  -2    3.44    2.14
   3  13   2    7.11    2.35
   4  13   2  692.22   26.68
  -4  13  -2  689.68   25.61
   4  13   2  678.18   26.29
   4  13   2  672.14   25.13
  -4  13  -2  659.42   26.06
  -4  13  -2  645.20   24.90
  -5  13  -2    3.13    1.73
  -5  13  -2   13.47    2.92
   5  13   2    4.06    2.09
   5  13   2    2.18    1.82
   5  13   2    6.37    1.76
  -6  13  -2  574.60   22.41
  -6  13  -2  602.67   23.92
   6  13   2  630.08   22.79
   6  13   2  626.53   23.77
   6  13   2  660.81   24.62
  -7  13  -2    5.06    2.05
   7  13   2    3.04    1.43
   7  13   2    6.07    2.01
   7  13   2    5.67    2.03
  -7  13  -2    3.84    1.63
   7  13   2    5.00    1.52
   8  13   2   14.52    2.13
   8  13   2   13.72    2.48
  -8  13  -2    9.98    2.35
   8  13   2   10.66    2.14
   8  13   2   13.57    1.81
   7  14  -2  175.54    7.54
   7  14  -2  182.50    7.36
   7  14  -2  180.52    7.14
   7  14  -2  163.35    7.42
   6  14  -2   37.18    3.15
   6  14  -2   39.97    2.88
   6  14  -2   37.48    2.76
   5  14  -2  108.36    5.44
   5  14  -2  106.59    5.97
   5  14  -2  108.83    5.66
   4  14  -2  407.37   15.47
   4  14  -2  397.61   16.21
   4  14  -2  401.94   15.76
   3  14  -2  249.95   10.56
   3  14  -2  246.96   10.84
   3  14  -2  241.09   11.21
   2  14  -2  355.13   14.56
   2  14  -2  340.84   14.06
   2  14  -2  352.13   14.88
   1  14  -2   50.92    4.29
   1  14  -2   50.44    4.63
   1  14  -2   51.90    3.95
   0  14  -2    4.39    1.95
   0  14  -2    4.70    1.81
   0  14  -2    3.34    1.64
  -1  14  -2  247.85   11.51
  -1  14  -2  254.83   11.66
  -1  14  -2  253.98   11.13
   1  14   2  255.21   11.89
  -2  14  -2  789.30   30.21
   2  14   2  859.16   30.89
  -2  14  -2  826.38   29.79
  -3  14  -2  425.73   16.61
  -3  14  -2  409.50   16.02
   3  14   2  391.78   16.93
   3  14   2  419.08   17.06
  -4  14  -2  206.99    9.32
  -4  14  -2  219.26   10.43
   4  14   2  232.01   10.50
   4  14   2  217.02   10.58
   5  14   2    0.91    1.08
   5  14   2    2.68    1.54
  -5  14  -2    0.75    1.38
   5  14   2    1.77    1.48
   6  14   2   74.40    4.17
   6  14   2   73.24    4.63
   6  14   2   81.21    5.18
  -6  14  -2   69.63    6.83
   5  15  -2  668.30   23.57
   5  15  -2  684.82   23.90
   5  15  -2  692.31   24.16
   4  15  -2   60.75    3.49
   4  15  -2   63.36    4.03
   4  15  -2   60.12    3.74
   3  15  -2    0.96    1.25
   3  15  -2    4.81    1.39
   3  15  -2    1.80    1.13
   2  15  -2    5.45    1.62
   2  15  -2    5.19    1.49
   2  15  -2    3.97    1.38
   1  15  -2  341.19   13.64
   1  15  -2  326.16   12.99
   1  15  -2  330.56   13.42
   0  15  -2   53.16    3.78
   0  15  -2   57.11    4.26
   0  15  -2   57.49    4.15
  -1  15  -2  475.64   17.84
  -1  15  -2  488.24   18.32
  -2  15  -2    2.70    1.41
   2  15   2    0.12    1.38
  -2  15  -2    2.52    1.53
   3  15   2  141.58    7.04
   4  15   2   25.46    2.89
  14   0  -3    1.92    1.21
 -13   0   3  668.25   25.49
  13   0  -3  717.58   26.57
 -12   0   3    5.42    2.05
  12   0  -3   -0.01    1.51
 -11   0   3  424.64   17.92
  11   0  -3  457.65   20.00
 -10   0   3    1.95    1.69
  10   0  -3    3.23    2.22
  -9   0   3  412.56   17.49
   9   0  -3  456.95   19.43
  -8   0   3    5.98    3.38
  -8   0   3    2.22    3.69
  -7   0   3 2454.50   84.48
  -7   0   3 2468.32  102.35
  -7   0   3 2345.76   90.44
   6   0  -3    2.33    2.75
  -6   0   3    2.20    1.72
  -6   0   3    3.54    3.59
  -6   0   3    1.24    2.09
  -6   0   3    2.97    2.51
  -6   0   3    4.13    3.10
  -5   0   3 1260.30   55.17
  -5   0   3 1138.23   46.68
   5   0  -3 1079.80   50.19
  -5   0   3 1145.26   49.48
  -5   0   3 1209.17   47.09
   4   0  -3    4.34    2.81
  -4   0   3    3.67    2.30
   4   0  -3    3.54    2.34
  -4   0   3    3.80    2.99
  -4   0   3    0.20    1.83
  -3   0   3 5071.25  177.99
  -3   0   3 4947.79  172.84
  -3   0   3 5736.18  185.48
   3   0  -3 5350.57  181.72
   3   0  -3 4932.77  179.49
  -3   0   3 5645.58  182.79
   3   0  -3 5238.91  179.65
  -2   0   3    6.06    3.04
  -1   0   3 4218.11  140.93
  -1   0   3 3997.29  138.62
  -1   0   3 4610.93  147.71
   1   0  -3 4314.85  144.14
   1   0  -3 3742.38  141.71
  -1   0   3 4182.60  145.75
   1   0  -3 4371.48  145.07
   0   0  -3    1.52    1.22
   0   0  -3    1.27    1.83
   0   0  -3    1.09    1.99
   0   0   3    1.77    1.60
   0   0   3    2.89    1.16
   0   0   3    1.03    0.92
  -1   0  -3   11.52    2.47
   1   0   3    9.87    1.70
  -1   0  -3   17.90    4.17
  -1   0  -3   13.13    3.09
   1   0   3   15.89    2.99
  -1   0  -3   17.24    3.19
   1   0   3   13.67    1.96
  -2   0  -3    4.68    1.30
  -2   0  -3    2.19    1.58
   2   0   3    1.80    1.02
   2   0   3    4.58    1.35
   2   0   3    2.78    1.58
  -2   0  -3    3.37    2.47
  -2   0  -3    1.56    1.31
  -2   0  -3    1.66    1.46
  -3   0  -3 1965.63   66.06
   3   0   3 1978.31   65.94
  -3   0  -3 1878.23   75.79
   3   0   3 1980.47   69.97
  -3   0  -3 1887.05   70.99
  -3   0  -3 2010.13   69.61
  -3   0  -3 1798.41   68.74
  -4   0  -3    7.51    3.22
   4   0   3    4.30    2.37
  -4   0  -3    5.01    2.27
   4   0   3    5.33    1.59
  -4   0  -3    3.88    3.44
  -4   0  -3    9.51    3.02
  -4   0  -3    6.15    1.92
  -5   0  -3 3274.16  116.31
   5   0   3 3375.67  111.77
  -5   0  -3 3406.73  128.94
  -5   0  -3 3237.98  117.88
   6   0   3    1.14    1.17
  -6   0  -3    1.65    1.90
  -6   0  -3   19.43    8.06
  -7   0  -3  234.38   24.30
  -7   0  -3  286.47   17.17
  -8   0  -3    0.59    1.54
   9   0   3 1833.70   65.07
   9   0   3 1878.27   65.28
  -9   0  -3 1931.26   65.91
 -10   0  -3    1.55    1.79
  10   0   3    3.40    2.04
  10   0   3    2.20    1.88
  11   0   3  553.23   22.84
 -11   0  -3  578.68   23.35
  11   0   3  590.51   23.01
  12   0   3    1.51    1.83
 -12   0  -3    2.22    1.68
  12   0   3    1.50    1.65
  13   0   3  384.04   16.60
 -13   0  -3  432.09   17.02
  13   0   3  425.28   16.84
  14   0   3    2.33    1.22
  14   0   3    2.55    1.66
 -14   0  -3    0.93    1.23
  14  -1  -3  374.62   14.83
  14   1  -3  374.85   14.55
 -14   1   3  354.41   14.29
  13  -1  -3   44.93    4.40
  13   1  -3   53.46    4.44
  13   1  -3   57.25    3.83
 -13   1   3   60.25    4.46
 -12  -1   3   14.07    4.14
  12  -1  -3   24.29    4.10
  12   1  -3   24.07    3.12
 -12   1   3   15.92    2.93
  12   1  -3   17.56    3.28
  11  -1  -3  768.64   29.36
 -11  -1   3  691.04   26.83
  11   1  -3  720.99   28.56
  11   1  -3  717.58   26.81
 -11   1   3  688.53   27.20
 -10  -1   3  345.89   14.98
  10  -1  -3  373.40   17.23
 -10  -1   3  340.75   15.50
  10   1  -3  365.30   16.94
 -10   1   3  353.87   15.42
  10   1  -3  360.27   15.03
   9  -1  -3  640.59   25.37
  -9  -1   3  629.86   26.93
  -9  -1   3  586.56   23.20
  -9   1   3  607.01   26.27
  -9   1   3  621.90   23.66
   9   1  -3  590.16   24.90
  -8  -1   3   13.76    7.04
  -8  -1   3   16.11    5.27
  -8   1   3   17.05    3.84
  -8   1   3   13.06    3.42
  -8   1   3   14.38    7.39
  -8   1   3   12.49    4.82
   7  -1  -3   15.56    6.76
  -7  -1   3   13.33    6.35
  -7  -1   3   12.44    4.46
  -7   1   3   21.07    5.88
  -7   1   3   13.41    4.46
  -7   1   3   10.64    6.04
  -7   1   3   14.43    3.15
  -7   1   3   15.38    5.84
   6  -1  -3  441.60   26.82
  -6  -1   3  432.86   22.96
  -6  -1   3  423.58   27.86
  -6   1   3  411.75   24.66
  -6   1   3  429.11   17.99
  -6   1   3  391.78   29.16
  -6   1   3  422.05   22.52
  -6   1   3  450.63   23.58
   5  -1  -3 1556.26   62.13
  -5  -1   3 1427.01   63.17
  -5  -1   3 1565.51   57.93
  -5   1   3 1527.12   57.62
  -5   1   3 1501.26   58.70
  -5   1   3 1529.92   52.23
   5   1  -3 1469.62   56.30
  -5   1   3 1442.76   59.87
  -5   1   3 1516.70   67.43
   5   1  -3 1386.49   60.83
  -4  -1   3 2717.87   99.22
  -4  -1   3 2811.07  103.75
  -4  -1   3 2532.93   93.45
  -4  -1   3 2989.00  105.77
   4  -1  -3 2689.92  102.68
   4   1  -3 2748.02   98.72
  -4   1   3 2779.27  101.12
  -4   1   3 3017.40   99.83
  -4   1   3 2906.57  108.66
   4   1  -3 2903.53  102.18
  -4   1   3 2856.68  102.16
   3  -1  -3 2781.49   97.30
  -3  -1   3 2641.08   98.54
   3  -1  -3 2378.89   93.93
  -3  -1   3 2684.92   90.11
   3  -1  -3 2676.30   97.42
  -3  -1   3 2812.43   99.24
  -3  -1   3 3085.05   95.51
   3   1  -3 2885.16   98.24
  -3   1   3 2447.29   88.56
  -3   1   3 2796.06   94.54
   3   1  -3 2468.34   96.22
  -3   1   3 2852.00   98.10
  -3   1   3 2622.41  102.68
   2  -1  -3    5.46    2.02
  -2  -1   3   12.65    3.54
   2  -1  -3    7.00    2.63
  -2  -1   3    6.06    1.51
  -2  -1   3    6.58    2.35
  -2  -1   3    5.40    3.04
   2  -1  -3    4.30    2.87
  -2   1   3    7.32    4.06
  -2   1   3    5.32    2.74
   2   1  -3   13.64    3.18
  -2   1   3    5.44    1.96
   2   1  -3    4.11    2.43
   1  -1  -3 1550.35   52.91
   1  -1  -3 1474.65   56.22
  -1  -1   3 1364.51   51.01
   1  -1  -3 1444.27   51.10
  -1  -1   3 1394.99   49.47
  -1  -1   3 1520.98   56.08
  -1  -1   3 1504.93   54.70
  -1   1   3 1448.50   48.58
  -1   1   3 1372.32   50.93
   1   1  -3 1294.47   52.88
   1   1  -3 1345.12   53.97
  -1   1   3 1585.13   55.75
   1   1  -3 1296.33   52.22
  -1   1   3 1561.29   59.38
   0  -1   3 1467.56   49.97
   0  -1  -3 1502.79   58.88
   0  -1  -3 1449.14   55.77
   0  -1  -3 1489.85   52.55
   0  -1   3 1433.52   53.40
   0  -1  -3 1279.79   50.57
   0  -1   3 1352.64   49.61
   0   1   3 1355.87   48.91
   0   1   3 1589.41   50.71
   0   1  -3 1441.46   53.07
   0   1  -3 1431.60   52.68
   0   1   3 1489.65   53.20
   0   1  -3 1484.68   54.13
   0   1  -3 1431.43   52.27
   1  -1   3 2356.28   81.08
  -1  -1  -3 2457.61   85.64
   1  -1   3 2480.89   80.03
  -1  -1  -3 2366.20   82.72
  -1  -1  -3 2530.16   84.43
  -1  -1  -3 2502.15   90.14
   1  -1   3 2461.79   84.00
  -1   1  -3 2403.29   83.85
  -1   1  -3 2090.14   84.47
  -1   1  -3 2522.20   85.29
   1   1   3 2302.06   80.49
   1   1   3 2328.01   81.36
  -1   1  -3 2454.73   83.59
   1   1   3 2395.62   83.65
  -2  -1  -3 1738.38   59.09
  -2  -1  -3 1599.25   59.27
  -2  -1  -3 1612.43   60.40
  -2  -1  -3 1796.51   66.45
   2  -1   3 1569.43   56.28
   2  -1   3 1552.51   59.02
  -2  -1  -3 1686.22   57.03
  -2   1  -3 1759.15   63.83
   2   1   3 1595.07   59.13
   2   1   3 1743.34   57.27
   2   1   3 1694.18   56.19
  -2   1  -3 1556.98   60.19
  -2   1  -3 1624.13   58.98
  -2   1  -3 1518.14   58.91
  -2   1  -3 1558.77   54.78
  -3  -1  -3  766.83   31.49
  -3  -1  -3  768.05   29.79
  -3  -1  -3  806.88   38.79
   3  -1   3  834.95   32.60
  -3  -1  -3  736.55   31.91
   3  -1   3  810.87   28.96
  -3  -1  -3  801.58   34.01
   3   1   3  812.32   32.70
  -3   1  -3  867.67   38.38
  -3   1  -3  743.21   27.75
   3   1   3  806.38   28.95
  -3   1  -3  767.84   31.89
  -3   1  -3  779.93   33.34
  -3   1  -3  808.61   32.18
   4  -1   3   78.44    5.13
  -4  -1  -3   71.11    8.02
  -4  -1  -3   74.43    7.36
  -4  -1  -3   72.41    5.90
  -4  -1  -3   71.82   10.27
  -4  -1  -3   78.36    6.67
  -4   1  -3   73.61    7.13
   4   1   3   81.70    7.69
  -4   1  -3   81.01   10.53
  -4   1  -3   74.82    7.02
   4   1   3   80.24    5.20
  -5  -1  -3 1181.97   57.93
  -5  -1  -3 1225.86   47.36
   5  -1   3 1207.46   43.62
   5   1   3 1263.63   43.98
  -5   1  -3 1227.32   49.32
  -5   1  -3 1291.52   49.16
  -5   1  -3 1248.66   59.11
  -5   1  -3 1208.42   43.50
  -6  -1  -3 2128.66   77.14
  -6  -1  -3 2246.67   93.13
   6  -1   3 2031.22   72.21
   6   1   3 2062.17   72.70
  -6   1  -3 2002.60   79.84
  -6   1  -3 2049.69   72.65
  -6   1  -3 2184.00   93.29
  -6   1  -3 2159.10   79.01
  -7  -1  -3 1016.46   50.52
  -7  -1  -3 1276.27   64.00
  -7   1  -3 1151.17   48.53
  -7   1  -3 1116.49   62.50
  -7   1  -3 1189.33   42.49
  -8  -1  -3  430.91   17.85
  -8   1  -3  414.36   24.41
  -8   1  -3  458.79   18.38
  -9  -1  -3   31.97    3.77
   9  -1   3   32.33    4.04
   9  -1   3   37.82    4.49
   9   1   3   28.14    3.98
  -9   1  -3   38.29    5.05
   9   1   3   39.80    4.22
  10  -1   3  125.56    7.47
  10  -1   3  119.48    7.60
 -10  -1  -3  128.58    8.04
  10   1   3  119.01    7.68
 -10   1  -3  134.63    8.41
  10   1   3  118.05    7.46
  11  -1   3  214.82   11.33
  11  -1   3  239.62   11.52
 -11  -1  -3  233.03   11.68
  11   1   3  221.65   11.48
 -11   1  -3  238.63   12.07
  11   1   3  237.32   11.74
  12  -1   3  878.84   32.20
  12  -1   3  845.99   32.04
 -12  -1  -3  882.49   32.42
  12   1   3  840.28   32.21
  12   1   3  864.40   32.23
 -12   1  -3  866.26   32.58
  13  -1   3  502.54   19.36
  13  -1   3  473.03   19.11
 -13  -1  -3  470.53   19.16
  13   1   3  501.51   19.25
 -13   1  -3  484.30   19.41
  13   1   3  492.97   19.33
  14  -1   3  102.62    5.83
 -14  -1  -3  105.64    5.76
  14  -1   3  116.28    5.88
  14   1   3  117.26    5.80
  14   1   3  104.86    5.82
 -14   1  -3  107.29    5.98
  14  -2  -3  407.66   15.87
  14   2  -3  406.06   15.80
 -14   2   3  372.79   15.24
  14   2  -3  402.06   16.79
  13  -2  -3   44.48    4.35
 -13   2   3   36.89    3.73
  13   2  -3   34.59    3.01
  13   2  -3   36.94    3.53
  12  -2  -3 1701.31   58.54
  12   2  -3 1590.72   57.16
 -12   2   3 1588.31   56.81
  12   2  -3 1621.43   55.88
 -11  -2   3   17.78    3.35
  11  -2  -3   22.10    4.34
  11   2  -3   19.41    3.50
  11   2  -3   17.86    2.97
 -11   2   3   34.71    4.00
  10  -2  -3   22.41    4.14
 -10  -2   3    8.46    2.46
  10   2  -3    6.80    2.07
 -10   2   3    4.73    2.74
  10   2  -3    7.85    2.30
 -10   2   3    9.84    2.37
  -9  -2   3   40.83    4.37
   9   2  -3   35.10    4.22
  -9   2   3   36.93    4.62
  -9   2   3   33.58    3.94
  -9   2   3   42.86    5.24
   8  -2  -3 1012.49   53.50
  -8  -2   3 1046.94   55.52
  -8   2   3 1041.82   38.54
  -8   2   3 1061.62   47.02
   8   2  -3 1093.29   39.70
  -8   2   3 1108.02   40.15
  -8   2   3 1079.63   51.26
  -8   2   3 1158.16   40.88
  -8   2   3 1016.26   48.29
  -7  -2   3  307.44   19.41
  -7  -2   3  309.83   24.14
   7  -2  -3  294.48   23.12
  -7   2   3  339.84   28.02
  -7   2   3  297.22   20.07
  -7   2   3  294.45   18.64
  -7   2   3  319.34   14.48
  -6  -2   3 1951.82   74.99
  -6  -2   3 1841.54   81.02
   6  -2  -3 1978.00   80.66
  -6   2   3 1937.77   76.76
  -6   2   3 2055.01   75.05
  -6   2   3 2106.28   88.59
  -6   2   3 2026.29   68.58
  -5  -2   3    9.39    4.33
  -5  -2   3    9.26    3.32
   5  -2  -3    8.37    3.91
  -5   2   3    8.48    3.70
  -5   2   3    9.11    5.58
  -5   2   3    7.11    1.85
  -5   2   3    7.98    3.04
   4  -2  -3  236.76   15.97
  -4  -2   3  226.94   13.60
  -4  -2   3  222.07   16.04
  -4  -2   3  225.46   10.33
  -4  -2   3  237.44   16.13
  -4   2   3  250.47   20.59
   4   2  -3  218.89   15.24
  -4   2   3  239.78   15.38
  -4   2   3  211.43   13.05
  -4   2   3  251.43   15.28
   4   2  -3  229.89   16.44
  -4   2   3  222.93    9.77
   3  -2  -3   38.03    5.34
  -3  -2   3   36.53    3.31
  -3  -2   3   39.84    4.81
  -3  -2   3   36.53    5.37
  -3  -2   3   39.13    6.68
  -3   2   3   37.05    5.74
   3   2  -3   39.71    5.74
  -3   2   3   39.07    4.68
   3   2  -3   34.79    5.50
  -3   2   3   33.36    5.12
   3   2  -3   36.88    4.11
  -2  -2   3 8419.52  257.18
  -2  -2   3 6923.52  259.84
   2  -2  -3 7802.48  270.03
   2  -2  -3 7876.69  260.51
  -2  -2   3 7732.38  253.23
  -2  -2   3 8345.10  256.22
   2   2  -3 7351.76  254.62
  -2   2   3 6609.09  251.28
  -2   2   3 7056.01  265.81
  -2   2   3 8808.86  256.27
  -2   2   3 7093.14  256.15
   2   2  -3 8542.84  259.92
  -2   2   3 7709.35  258.33
   2   2  -3 7477.56  258.01
  -1  -2   3   30.58    3.09
  -1  -2   3   23.53    3.24
   1  -2  -3   24.48    5.29
   1  -2  -3   23.00    3.06
  -1  -2   3   24.28    4.79
  -1   2   3   15.53    2.56
  -1   2   3   18.01    1.89
  -1   2   3   23.20    5.85
  -1   2   3   20.38    2.85
   1   2  -3   18.76    3.88
  -1   2   3   21.59    4.15
   1   2  -3   18.60    2.69
   1   2  -3   17.62    2.15
   1   2  -3   18.40    3.54
   0  -2  -3  222.86   16.46
   0  -2   3  206.60    9.57
   0  -2   3  212.82   11.96
   0  -2  -3  205.93   14.10
   0  -2  -3  222.47   10.77
   0  -2   3  198.97    9.69
   0   2  -3  199.48    9.06
   0   2  -3  192.04   10.67
   0   2   3  211.63   10.26
   0   2   3  198.37    9.83
   0   2   3  193.78    8.62
   0   2  -3  195.60   11.57
   0   2  -3  199.90   11.68
   0   2   3  219.15   11.52
   0   2  -3  178.66    8.96
  -1  -2  -3   84.78    9.62
  -1  -2  -3   60.51    5.13
  -1  -2  -3   71.97    5.95
   1  -2   3   71.88    5.12
   1  -2   3   70.79    3.53
   1  -2   3   68.26    5.76
  -1  -2  -3   66.08    7.08
   1   2   3   72.41    5.25
   1   2   3   67.29    5.69
  -1   2  -3   68.57    6.00
   1   2   3   66.50    5.16
  -1   2  -3   71.13    6.30
   1   2   3   67.26    4.27
  -1   2  -3   70.00    6.06
  -1   2  -3   73.49    6.06
  -2  -2  -3  674.80   27.69
  -2  -2  -3  611.63   26.17
  -2  -2  -3  641.80   27.98
   2  -2   3  669.57   25.03
   2  -2   3  644.02   26.87
  -2  -2  -3  635.67   33.17
  -2  -2  -3  623.53   25.50
  -2   2  -3  633.16   27.03
   2   2   3  701.37   26.11
  -2   2  -3  692.97   27.42
  -2   2  -3  667.51   30.09
   2   2   3  691.85   27.19
  -2   2  -3  636.93   27.37
   2   2   3  673.28   24.27
   3  -2   3   23.83    2.80
  -3  -2  -3   25.38    4.50
  -3  -2  -3   23.25    5.92
  -3  -2  -3   15.60    3.00
  -3  -2  -3   13.50    2.71
   3   2   3    9.75    2.01
  -3   2  -3   14.58    4.71
   3   2   3   10.81    3.12
  -3   2  -3   13.82    3.12
  -3   2  -3   15.24    3.44
  -4  -2  -3 8119.94  262.15
  -4  -2  -3 7613.92  274.43
  -4  -2  -3 7752.55  267.71
   4  -2   3 7623.17  259.09
  -4  -2  -3 7492.80  261.78
  -4   2  -3 8183.83  274.73
  -4   2  -3 7565.96  258.35
   4   2   3 8341.01  260.31
   4   2   3 7968.97  264.88
  -4   2  -3 7849.21  264.10
  -4   2  -3 7669.76  264.15
   4   2   3 8223.21  259.54
   5  -2   3  205.67    9.93
  -5  -2  -3  211.29   19.34
  -5  -2  -3  207.21   12.02
  -5  -2  -3  192.00   15.75
  -5  -2  -3  198.67   12.21
  -5   2  -3  212.07   13.99
   5   2   3  203.82   10.26
  -5   2  -3  208.36   19.74
   5   2   3  182.28   13.75
  -5   2  -3  201.48    9.65
   5   2   3  188.77   10.09
  -5   2  -3  222.68   14.12
  -6  -2  -3  706.09   32.84
  -6  -2  -3  739.33   44.33
  -6   2  -3  803.85   47.10
   6   2   3  795.69   29.70
  -6   2  -3  756.67   28.96
  -6   2  -3  762.38   35.45
  -6   2  -3  809.44   35.47
  -7  -2  -3   33.16    9.13
  -7   2  -3   32.99    6.20
   7   2   3   21.11    3.40
  -7   2  -3   20.84    9.39
  -7   2  -3   31.01    4.04
  -8  -2  -3  942.77   35.90
  -8   2  -3 1039.52   38.09
  -8   2  -3  943.60   44.65
  -8   2  -3 1032.60   36.91
   9  -2   3  273.04   12.36
  -9  -2  -3  274.72   12.66
  -9   2  -3  250.40   19.39
   9   2   3  268.89   12.65
  -9   2  -3  265.12   12.58
   9   2   3  262.05   12.63
  -9   2  -3  279.77   13.32
  10  -2   3 1195.37   43.52
  10  -2   3 1226.24   43.72
 -10  -2  -3 1226.67   44.10
 -10   2  -3 1212.80   44.69
  10   2   3 1234.53   44.24
  10   2   3 1192.54   44.18
  11  -2   3   55.81    5.08
 -11  -2  -3   56.60    5.16
  11  -2   3   73.32    5.38
  11   2   3   56.64    5.36
 -11   2  -3   53.78    5.33
  11   2   3   59.89    5.33
  12  -2   3   48.36    4.57
  12  -2   3   54.36    4.86
 -12  -2  -3   43.36    4.45
  12   2   3   47.99    4.81
  12   2   3   48.68    4.61
 -12   2  -3   49.59    4.89
 -13  -2  -3   14.74    2.64
  13  -2   3   10.55    2.65
  13  -2   3    9.57    2.25
 -13   2  -3    9.47    2.39
  13   2   3    9.32    2.10
  13   2   3   14.03    2.64
  14  -2   3  885.87   30.49
 -14  -2  -3  810.59   30.87
 -14   2  -3  859.12   30.61
  14   2   3  877.13   30.28
  14   2   3  867.55   30.11
  14  -3  -3  327.90   13.38
 -14   3   3  334.76   13.07
  14   3  -3  315.14   12.03
 -13   3   3   84.18    5.54
  13   3  -3   81.01    4.69
  13   3  -3   85.92    5.30
  12  -3  -3   71.18    6.33
 -12  -3   3   68.25    5.21
 -12   3   3   73.31    5.42
  12   3  -3   79.96    4.84
  12   3  -3   66.50    5.23
  11  -3  -3  434.52   19.42
 -11  -3   3  417.90   17.93
  11   3  -3  420.43   17.04
  11   3  -3  418.66   18.07
 -11   3   3  433.29   18.08
 -10  -3   3  927.96   35.22
 -10   3   3  922.94   37.39
 -10   3   3  943.84   35.17
  10   3  -3  923.36   35.36
  10   3  -3  975.16   34.25
 -10   3   3  960.83   36.90
  -9  -3   3  263.10   12.89
   9   3  -3  268.90   13.15
  -9   3   3  294.58   14.72
   9   3  -3  255.30   12.02
  -9   3   3  265.06   21.05
  -9   3   3  280.01   14.02
  -9   3   3  286.99   13.02
  -9   3   3  275.72   14.02
   8  -3  -3  349.96   27.45
   8   3  -3  330.64   15.29
  -8   3   3  349.33   23.59
  -8   3   3  367.56   16.46
  -8   3   3  348.74   15.15
  -8   3   3  345.05   24.35
  -8   3   3  340.67   16.00
   7  -3  -3    4.17    3.97
  -7  -3   3   11.09    4.13
  -7   3   3    1.63    2.13
  -7   3   3    4.38    3.57
  -7   3   3    3.82    1.76
  -7   3   3    8.59    6.36
  -6  -3   3 1415.65   74.13
  -6  -3   3 1252.19   52.90
   6  -3  -3 1279.57   57.99
  -6   3   3 1328.99   52.55
  -6   3   3 1212.69   65.41
  -6   3   3 1388.65   56.62
  -6   3   3 1305.22   55.55
  -6   3   3 1350.63   46.49
  -5  -3   3 1512.19   67.72
   5  -3  -3 1765.42   69.11
  -5  -3   3 1873.33   65.60
  -5   3   3 1804.63   64.34
  -5   3   3 1737.98   58.06
   5   3  -3 1559.86   59.12
  -5   3   3 1750.50   66.74
  -5   3   3 1766.98   68.06
   5   3  -3 1550.19   67.89
  -4  -3   3 7240.18  234.41
  -4  -3   3 6942.77  238.69
  -4  -3   3 6969.37  241.32
   4  -3  -3 7463.00  242.23
  -4   3   3 6832.92  232.00
  -4   3   3 7358.84  254.45
  -4   3   3 6886.14  237.76
   4   3  -3 6684.61  233.69
  -4   3   3 7408.51  242.70
   4   3  -3 7063.38  242.81
  -3  -3   3 1259.17   47.57
  -3  -3   3 1137.90   47.25
   3  -3  -3 1311.56   48.55
  -3  -3   3 1290.09   44.68
  -3   3   3 1123.06   46.32
  -3   3   3 1352.16   48.76
  -3   3   3 1240.44   50.96
  -3   3   3 1327.15   60.29
   3   3  -3 1173.16   49.85
  -2  -3   3 1483.45   68.67
   2  -3  -3 1708.84   55.60
  -2  -3   3 1544.36   54.29
  -2  -3   3 1569.23   56.49
  -2  -3   3 1589.77   54.60
   2  -3  -3 1552.86   60.97
  -2   3   3 1794.01   69.94
  -2   3   3 1415.14   55.70
   2   3  -3 1627.02   59.81
   2   3  -3 1409.76   53.72
  -2   3   3 1451.13   52.57
  -2   3   3 1580.11   57.93
  -2   3   3 1465.34   55.81
   1  -3  -3 2830.34   91.51
  -1  -3   3 2664.96   92.58
  -1  -3   3 2688.53   91.80
   1  -3  -3 2589.29   98.52
  -1  -3   3 2446.44   95.28
  -1   3   3 2975.93   93.32
  -1   3   3 2654.21   90.18
   1   3  -3 2688.89   96.27
   1   3  -3 2536.43   91.85
  -1   3   3 2628.33   91.49
  -1   3   3 2759.52  105.08
  -1   3   3 2911.64   94.98
   0  -3  -3 2496.59   97.89
   0  -3  -3 2665.97   86.78
   0  -3   3 2473.60   86.69
   0  -3   3 2383.06   85.85
   0  -3  -3 2705.14   94.85
   0   3   3 2512.66   86.12
   0   3   3 2546.32   87.45
   0   3  -3 2605.61   87.80
   0   3   3 2498.69   87.91
   0   3  -3 2701.78   90.35
   0   3   3 2340.32   85.02
  -1  -3  -3  945.27   42.95
   1  -3   3  819.72   30.12
   1  -3   3  859.54   32.88
  -1  -3  -3  878.85   37.47
  -1  -3  -3  923.22   34.21
   1   3   3  938.34   33.96
   1   3   3  902.54   33.67
  -1   3  -3  910.86   35.04
   1   3   3  916.61   31.73
  -1   3  -3  810.51   32.93
  -1   3  -3  797.91   33.76
   1   3   3  878.36   32.98
   2  -3   3 2639.32   91.69
  -2  -3  -3 2748.78   95.03
  -2  -3  -3 2618.00  102.29
  -2  -3  -3 2614.88   94.04
  -2  -3  -3 2835.22   93.02
   2   3   3 2685.50   90.58
   2   3   3 2718.43   93.33
  -2   3  -3 2618.62   96.29
  -2   3  -3 2589.55   93.97
  -2   3  -3 2746.76   93.97
   3  -3   3 1802.10   64.50
  -3  -3  -3 2033.87   78.11
  -3  -3  -3 1958.46   66.75
  -3  -3  -3 1855.78   70.03
  -3  -3  -3 1851.75   66.23
   3   3   3 1785.40   63.06
   3   3   3 1750.46   63.79
   3   3   3 1972.69   67.96
  -3   3  -3 1889.35   67.66
  -3   3  -3 1724.07   62.65
  -3   3  -3 1748.60   67.82
   4  -3   3   98.13    6.40
  -4  -3  -3   97.65   12.37
  -4  -3  -3  106.72    7.55
  -4  -3  -3   96.17    7.88
  -4  -3  -3  105.21   10.47
   4   3   3  105.86    6.29
  -4   3  -3   99.56    5.72
  -4   3  -3   95.12    8.39
  -4   3  -3  113.42   13.02
   4   3   3  100.00    6.50
  -4   3  -3   96.02    8.86
   4   3   3   91.31    8.45
   5  -3   3  263.79   12.35
  -5  -3  -3  247.84   21.92
  -5  -3  -3  265.15   19.44
  -5  -3  -3  263.01   15.33
   5   3   3  260.12   12.85
  -5   3  -3  287.95   16.91
  -5   3  -3  280.54   17.09
   5   3   3  249.26   16.64
  -5   3  -3  282.03   12.00
  -5   3  -3  273.04   23.25
   5   3   3  273.91   12.60
  -6  -3  -3 2555.24  110.56
  -6  -3  -3 2478.18   96.71
  -6   3  -3 2852.12  115.85
   6   3   3 2761.74   92.77
  -6   3  -3 2680.12   99.28
  -6   3  -3 2804.94   91.54
   6   3   3 2616.88   92.12
  -6   3  -3 2699.05   99.65
  -7  -3  -3  816.98   49.22
  -7   3  -3  833.53   52.64
  -7   3  -3  790.22   38.95
  -7   3  -3  850.40   39.22
   7   3   3  734.74   31.51
  -7   3  -3  845.82   31.32
  -8  -3  -3  893.47   32.88
   8   3   3  891.77   35.85
  -8   3  -3  979.42   34.22
  -8   3  -3  891.42   42.91
  -8   3  -3  848.85   34.52
  -8   3  -3  873.85   33.59
  -9  -3  -3    3.62    1.85
   9  -3   3   10.09    2.55
   9   3   3   11.23    2.85
  -9   3  -3    7.59    2.58
  -9   3  -3    5.03    2.53
  -9   3  -3   11.38    2.97
   9   3   3    6.48    2.39
  -9   3  -3    6.99    2.97
   9   3   3    6.58    2.57
  -9   3  -3    8.43    2.27
 -10  -3  -3  225.79   11.07
  10  -3   3  195.89   10.57
 -10   3  -3  208.29   11.97
  10   3   3  218.97   11.38
  10   3   3  213.83   11.13
 -10   3  -3  228.39   11.83
 -10   3  -3  230.08   11.31
 -11  -3  -3  313.43   13.77
  11  -3   3  295.05   13.46
  11  -3   3  291.20   13.42
  11   3   3  272.65   13.64
  11   3   3  280.41   13.54
 -11   3  -3  318.17   14.51
  12  -3   3  906.24   33.65
  12  -3   3  961.88   34.00
 -12  -3  -3  874.67   33.49
  12   3   3  926.82   33.69
  12   3   3  912.58   34.13
 -12   3  -3  941.68   34.52
  13  -3   3  485.72   18.54
  13  -3   3  444.03   18.05
 -13  -3  -3  462.27   18.00
 -13   3  -3  481.17   18.84
  13   3   3  467.46   17.98
  13   3   3  464.00   18.36
  14  -3   3  141.20    6.64
  14   3   3  137.46    6.22
  14   3   3  131.49    6.35
  14  -4  -3   43.53    3.52
 -14   4   3   38.12    3.21
  14   4  -3   36.21    2.42
  13  -4  -3  911.25   33.04
 -13  -4   3  843.01   31.39
 -13   4   3  901.76   32.09
  13   4  -3  874.08   30.74
 -12  -4   3   88.57    5.82
  12  -4  -3   91.63    6.81
 -12   4   3   88.26    6.06
  12   4  -3   79.22    5.50
  12   4  -3   80.20    4.99
 -11  -4   3  224.32   11.04
 -11   4   3  224.81   11.03
  11   4  -3  226.84   10.87
  11   4  -3  206.37    9.83
 -11   4   3  215.96   12.12
 -11   4   3  193.65   12.53
 -10  -4   3   64.34    5.45
 -10   4   3   65.11    6.34
 -10   4   3   55.15    5.81
 -10   4   3   56.63    5.22
 -10   4   3   64.37    6.55
  10   4  -3   71.26    4.89
  10   4  -3   70.22    5.50
  -9  -4   3  570.78   23.06
   9   4  -3  573.29   21.36
  -9   4   3  579.37   24.49
  -9   4   3  566.01   22.97
   9   4  -3  592.84   22.99
  -9   4   3  552.76   23.90
   9   4  -3  561.05   21.88
  -9   4   3  561.91   24.18
  -8  -4   3  269.34   13.31
  -8   4   3  277.44   13.52
  -8   4   3  258.13   20.76
   8   4  -3  262.99   12.63
  -8   4   3  280.80   13.53
  -8   4   3  275.51   12.86
   7  -4  -3 1959.06   83.34
  -7  -4   3 1883.45   75.98
  -7   4   3 1888.43   92.42
  -7   4   3 2018.12   68.05
  -7   4   3 2009.54   80.15
   6  -4  -3  168.72   15.73
  -6  -4   3  182.57   13.68
  -6   4   3  182.60   12.76
   6   4  -3  187.47   10.11
  -6   4   3  175.33   15.30
  -6   4   3  182.98   14.61
  -6   4   3  176.45    8.81
  -6   4   3  202.52   22.14
  -5  -4   3 1409.47   51.21
   5  -4  -3 1430.40   59.27
  -5  -4   3 1423.40   56.18
  -5   4   3 1437.55   59.72
   5   4  -3 1383.27   60.07
  -5   4   3 1468.53   71.42
  -5   4   3 1505.31   54.92
   5   4  -3 1320.02   50.31
  -5   4   3 1413.13   48.53
   4  -4  -3   56.75    7.04
  -4  -4   3   52.50    6.38
  -4  -4   3   54.73    4.99
   4   4  -3   51.00    7.61
   4   4  -3   49.20    4.32
  -4   4   3   50.40    5.67
  -4   4   3   53.56   10.67
  -4   4   3   55.39    7.79
  -4   4   3   52.69    3.07
  -3  -4   3  950.02   34.98
  -3  -4   3  938.29   37.45
   3  -4  -3  981.87   36.64
   3   4  -3 1002.41   33.74
   3   4  -3  923.83   40.18
  -3   4   3  807.29   35.83
  -3   4   3  945.18   41.53
  -3   4   3  874.28   48.83
  -3   4   3  881.44   36.92
   2  -4  -3   89.63    9.54
   2  -4  -3   96.43    5.65
  -2  -4   3   96.91    7.36
  -2  -4   3  106.39    6.89
  -2   4   3   88.27    7.50
   2   4  -3   88.24    5.52
  -2   4   3   82.22    5.24
  -2   4   3   76.70    6.64
   2   4  -3   80.36    8.24
  -2   4   3   79.47   11.73
  -1  -4   3 2307.91   77.44
   1  -4  -3 2259.23   84.28
  -1  -4   3 2188.19   77.61
  -1   4   3 2269.36   75.73
   1   4  -3 2296.18   81.81
  -1   4   3 2148.61   90.12
  -1   4   3 2157.44   75.79
  -1   4   3 2106.77   77.97
  -1   4   3 2455.38   78.78
   1   4  -3 2081.06   76.27
   0  -4  -3   44.28    8.11
   0  -4   3   46.05    4.13
   0  -4  -3   44.98    3.82
   0  -4   3   49.02    4.64
   0  -4  -3   49.50    7.45
   0   4  -3   41.56    4.44
   0   4  -3   49.86    6.05
   0   4   3   47.55    4.82
   0   4   3   38.08    3.61
   0   4   3   44.96    3.83
   0   4   3   62.20    5.02
  -1  -4  -3    8.78    3.68
  -1  -4  -3    5.65    3.69
   1  -4   3   10.19    2.63
   1  -4   3    6.07    2.06
  -1  -4  -3    8.15    2.23
  -1   4  -3    2.12    1.78
   1   4   3    9.71    2.25
   1   4   3    3.78    1.54
   1   4   3    6.34    2.18
  -1   4  -3    2.86    1.76
  -2  -4  -3  375.37   18.58
  -2  -4  -3  381.14   17.65
  -2  -4  -3  327.33   17.45
  -2  -4  -3  389.92   24.59
   2  -4   3  348.50   16.33
  -2   4  -3  331.26   17.75
  -2   4  -3  320.38   19.05
   2   4   3  377.97   17.11
  -2   4  -3  359.18   17.71
   2   4   3  365.94   15.48
  -3  -4  -3 2414.92   82.57
  -3  -4  -3 2305.89   94.31
  -3  -4  -3 2285.94   83.49
   3  -4   3 2382.20   81.81
  -3  -4  -3 2395.21   87.39
  -3   4  -3 2339.86   79.22
   3   4   3 2366.66   81.05
  -3   4  -3 2426.93   84.39
   3   4   3 2261.69   79.35
  -3   4  -3 2336.92   85.38
   3   4   3 2504.73   84.44
  -3   4  -3 2195.09   88.90
  -4  -4  -3   20.93    5.25
  -4  -4  -3   15.92    3.54
   4  -4   3   25.15    3.39
  -4  -4  -3   29.23    7.12
   4   4   3   17.78    2.96
  -4   4  -3   16.22    6.21
   4   4   3   23.73    2.89
  -4   4  -3   28.88    4.65
   4   4   3   18.20    3.93
  -4   4  -3   15.47    2.43
  -4   4  -3   20.29    4.61
  -5  -4  -3 2595.86  102.52
  -5  -4  -3 2326.47   95.25
  -5  -4  -3 2473.79   88.77
   5  -4   3 2347.71   83.68
   5   4   3 2573.62   83.61
  -5   4  -3 2471.84  101.52
   5   4   3 2330.09   90.40
  -5   4  -3 2404.56   89.41
  -5   4  -3 2405.32   90.78
   5   4   3 2357.33   84.52
  -5   4  -3 2445.71   82.60
  -6  -4  -3   37.10    8.47
  -6  -4  -3   39.14    9.36
  -6  -4  -3   48.52    6.80
  -6   4  -3   35.61    6.28
  -6   4  -3   34.70   10.16
   6   4   3   32.18    4.18
   6   4   3   30.98    6.50
  -6   4  -3   36.72    3.82
  -6   4  -3   37.41    6.70
   6   4   3   51.74    4.92
  -7  -4  -3   96.21    6.05
  -7  -4  -3   93.50    9.96
  -7   4  -3  100.35   17.00
  -7   4  -3   90.29   10.79
   7   4   3   80.02    7.01
   7   4   3   81.33    7.30
  -7   4  -3   93.01   11.05
  -7   4  -3   98.13    6.79
  -8  -4  -3    3.03    1.61
  -8   4  -3    3.61    2.17
  -8   4  -3    5.05    2.45
  -8   4  -3    2.90    2.11
  -8   4  -3   32.97    8.80
   8   4   3    3.86    2.86
  -8   4  -3    7.08    2.18
  -8   4  -3    7.46    1.99
  -8   4  -3    4.31    2.14
   8   4   3    3.02    1.79
   8   4   3    0.13    1.76
   9  -4   3 1171.56   41.52
  -9  -4  -3 1123.72   41.46
  -9   4  -3 1202.42   43.04
   9   4   3 1123.74   41.97
   9   4   3 1255.22   42.00
  -9   4  -3 1198.39   41.80
   9   4   3 1124.53   42.34
  -9   4  -3 1080.09   42.53
  -9   4  -3 1125.51   43.76
  -9   4  -3 1128.33   42.87
  10  -4   3   43.73    4.27
 -10  -4  -3   33.24    3.90
 -10   4  -3   27.31    3.93
  10   4   3   32.28    4.45
  10   4   3   29.87    4.09
 -10   4  -3   30.15    4.68
  10   4   3   32.02    4.18
 -10   4  -3   32.13    5.04
 -10   4  -3   28.88    4.61
  11  -4   3  604.26   23.41
 -11  -4  -3  592.10   23.34
  11  -4   3  624.86   23.56
  11   4   3  599.16   24.15
 -11   4  -3  574.59   25.04
  11   4   3  587.53   23.49
 -11   4  -3  609.38   24.48
  12  -4   3   30.02    3.83
 -12  -4  -3   27.66    3.30
  12  -4   3   21.07    3.26
  12   4   3   29.79    3.53
  12   4   3   30.61    4.04
 -12   4  -3   27.32    4.09
  13  -4   3   95.39    5.62
 -13  -4  -3   89.50    5.18
 -13   4  -3   92.87    5.98
  13   4   3   89.18    5.46
  13   4   3   86.30    5.05
  14   5  -3  110.96    5.04
 -13  -5   3   53.34    3.98
  13  -5  -3   46.59    4.32
  13   5  -3   52.81    3.33
 -13   5   3   55.26    4.14
 -12  -5   3   54.77    4.49
  12  -5  -3   55.32    5.19
  12   5  -3   59.29    3.90
 -12   5   3   56.67    5.50
 -12   5   3   55.27    4.70
 -11  -5   3  869.65   32.19
 -11   5   3  861.23   32.35
 -11   5   3  842.98   33.77
 -11   5   3  834.87   34.42
  11   5  -3  868.27   30.85
 -11   5   3  884.01   33.80
  11   5  -3  821.03   31.52
 -10  -5   3  384.46   17.25
 -10   5   3  401.88   17.50
  10   5  -3  383.12   16.82
  10   5  -3  392.15   15.23
 -10   5   3  381.86   18.44
 -10   5   3  419.62   19.34
 -10   5   3  410.88   18.78
  10   5  -3  411.09   16.20
  -9  -5   3 1649.73   58.40
  -9   5   3 1655.14   60.02
  -9   5   3 1699.53   59.97
   9   5  -3 1613.83   57.91
  -9   5   3 1648.71   58.56
   9   5  -3 1701.90   56.84
  -9   5   3 1588.63   59.40
   9   5  -3 1623.12   56.96
  -8  -5   3   44.42    4.45
  -8   5   3   37.09    4.81
   8   5  -3   41.81    4.23
  -8   5   3   36.95    8.49
  -8   5   3   42.19    4.43
  -8   5   3   39.49    4.46
   8   5  -3   41.17    4.10
  -8   5   3   40.43    4.45
   8   5  -3   35.52    3.54
  -7   5   3    6.18    1.97
   7   5  -3   12.97    2.74
  -7   5   3    4.27    3.90
  -7   5   3    8.73    2.48
  -7   5   3   13.00    2.85
   6  -5  -3  151.08   14.88
  -6  -5   3  158.72   13.15
  -6   5   3  167.53   21.55
   6   5  -3  171.28    9.60
  -6   5   3  157.55   14.99
  -6   5   3  152.52    7.85
  -5  -5   3 2040.14   70.81
   5  -5  -3 1973.90   77.76
  -5  -5   3 2083.81   75.92
  -5   5   3 2091.36   80.54
  -5   5   3 1790.45   90.81
   5   5  -3 2032.48   69.37
  -5   5   3 1954.29   73.19
   5   5  -3 2001.17   80.04
  -5   5   3 1907.16   66.59
  -4  -5   3 1813.58   65.05
  -4  -5   3 1829.06   68.62
   4  -5  -3 1784.49   69.04
  -4   5   3 1681.58   83.34
  -4   5   3 1924.15   68.22
  -4   5   3 1863.39   73.54
   4   5  -3 1873.73   63.38
   4   5  -3 1783.34   72.19
  -4   5   3 1781.91   66.87
  -3  -5   3 1514.26   53.99
   3  -5  -3 1538.72   53.77
  -3  -5   3 1504.93   56.38
  -3   5   3 1496.49   55.46
   3   5  -3 1427.51   59.06
  -3   5   3 1420.80   55.44
  -3   5   3 1556.95   71.88
  -3   5   3 1396.25   60.70
   3   5  -3 1430.10   51.55
   2  -5  -3   17.52    5.36
  -2   5   3   17.39    3.07
   2   5  -3   16.01    2.49
  -2   5   3   15.26    3.15
   2   5  -3   16.82    4.71
  -2   5   3   18.73    7.31
  -2   5   3   19.03    3.63
   1  -5  -3  513.60   33.12
  -1  -5   3  569.46   22.73
  -1  -5   3  515.23   22.43
   1  -5  -3  508.22   27.46
   1   5  -3  481.52   19.36
  -1   5   3  519.50   20.89
   1   5  -3  558.61   26.02
  -1   5   3  493.81   32.53
  -1   5   3  554.83   23.50
  -1   5   3  495.48   21.38
   0  -5   3  455.40   19.43
   0  -5  -3  456.10   29.46
   0  -5  -3  490.17   25.95
   0  -5   3  479.29   20.55
   0   5  -3  414.60   19.98
   0   5   3  503.79   21.59
   0   5  -3  487.13   23.54
   0   5   3  465.16   19.21
   0   5   3  462.36   19.36
   0   5  -3  433.95   17.31
   1  -5   3 2031.30   71.22
  -1  -5  -3 1913.18   82.31
  -1  -5  -3 1965.46   71.95
  -1  -5  -3 1816.69   74.44
  -1   5  -3 2047.46   73.46
   1   5   3 2225.34   70.66
  -1   5  -3 1959.75   72.12
   1   5   3 1986.04   69.47
  -1   5  -3 1885.10   67.31
   1   5   3 2143.95   72.66
  -2  -5  -3  245.04   13.86
  -2  -5  -3  229.62   13.63
  -2  -5  -3  248.24   14.72
   2  -5   3  234.20   12.98
  -2  -5  -3  256.71   20.05
  -2   5  -3  240.08   13.97
  -2   5  -3  261.10   14.84
   2   5   3  251.48   13.28
   2   5   3  231.25   10.03
  -2   5  -3  225.98   10.32
   2   5   3  234.78   11.89
  -3  -5  -3  632.48   30.44
  -3  -5  -3  620.03   36.18
  -3  -5  -3  622.66   28.00
   3  -5   3  660.67   26.92
  -3   5  -3  648.44   28.33
  -3   5  -3  570.54   23.28
   3   5   3  625.50   27.97
   3   5   3  668.05   25.81
  -3   5  -3  631.06   29.66
   3   5   3  691.70   23.88
  -4  -5  -3    5.25    2.74
   4  -5   3   14.31    3.37
  -4  -5  -3    5.36    4.14
  -4   5  -3    4.75    2.99
   4   5   3    5.80    1.78
  -4   5  -3    8.97    3.33
   4   5   3    2.14    2.08
   4   5   3    3.63    1.77
  -5  -5  -3 1030.65   50.59
  -5  -5  -3 1068.49   56.08
  -5  -5  -3 1080.07   45.62
   5   5   3 1123.21   40.33
  -5   5  -3 1112.34   48.21
   5   5   3 1147.83   42.16
  -5   5  -3 1149.78   46.49
  -5   5  -3 1085.21   39.48
   5   5   3 1103.89   47.48
  -6  -5  -3  928.78   52.16
  -6  -5  -3  920.95   41.45
  -6  -5  -3  894.45   48.13
   6   5   3  917.02   43.57
  -6   5  -3  998.66   35.12
  -6   5  -3  960.69   42.71
   6   5   3  948.30   36.02
  -6   5  -3  944.98   43.90
   6   5   3  962.78   37.30
  -7  -5  -3 2555.52   87.78
  -7   5  -3 2604.28   89.59
  -7   5  -3 2629.66  101.10
  -7   5  -3 2628.44   88.99
   7   5   3 2562.10   91.49
   7   5   3 2592.29   90.71
  -8  -5  -3  104.19    6.60
   8   5   3  113.42    7.33
  -8   5  -3  111.35    6.92
  -8   5  -3  123.01    8.17
  -8   5  -3  121.86    7.83
   8   5   3  105.08    7.90
  -8   5  -3  126.88    7.53
   8   5   3  120.11    7.33
  -8   5  -3  124.31    8.12
   8   5   3  119.05    7.89
   9  -5   3  170.27    8.78
  -9  -5  -3  150.27    8.22
  -9   5  -3  138.03    8.35
   9   5   3  157.41    8.87
  -9   5  -3  149.63    9.60
  -9   5  -3  153.14   10.20
  -9   5  -3  156.11    9.58
   9   5   3  150.50    9.18
   9   5   3  159.38    8.86
  -9   5  -3  151.67    9.39
 -10  -5  -3   10.93    2.44
  10  -5   3    8.26    2.24
 -10   5  -3   10.95    3.00
 -10   5  -3    8.73    2.67
 -10   5  -3    9.24    3.08
 -10   5  -3   11.98    3.15
 -10   5  -3   10.97    3.48
  10   5   3   12.20    3.01
  10   5   3    8.08    2.43
  10   5   3   11.47    2.74
 -11  -5  -3  823.84   30.68
  11  -5   3  818.18   30.90
  11   5   3  832.47   30.82
 -11   5  -3  847.00   32.44
 -11   5  -3  848.77   32.93
 -11   5  -3  823.95   32.04
  11   5   3  845.78   31.65
  12  -5   3  302.12   12.80
  12  -5   3  279.84   12.38
 -12  -5  -3  261.39   11.96
  12   5   3  296.13   12.84
 -12   5  -3  283.87   13.89
 -12   5  -3  298.56   13.33
  12   5   3  301.14   12.27
 -13  -5  -3  462.96   17.71
  13  -5   3  510.89   18.43
  13   5   3  484.25   18.22
 -13   5  -3  448.82   18.56
  13   5   3  500.60   17.83
  13  -6  -3   73.94    5.00
 -13  -6   3   67.11    4.34
  13   6  -3   67.49    3.72
 -13   6   3   67.65    4.60
  12  -6  -3  780.06   30.11
 -12  -6   3  786.80   28.79
 -12   6   3  802.35   30.49
 -12   6   3  775.07   29.19
  12   6  -3  768.26   27.72
 -11  -6   3   40.27    4.12
 -11   6   3   33.45    4.08
 -11   6   3   39.43    5.57
 -11   6   3   35.80    5.12
  11   6  -3   40.76    3.39
 -11   6   3   41.62    5.21
 -10  -6   3    4.19    1.96
 -10   6   3    6.33    2.76
 -10   6   3    3.43    2.37
  10   6  -3    5.71    2.80
  10   6  -3    8.89    1.98
 -10   6   3    2.66    1.95
 -10   6   3    3.14    2.40
  10   6  -3    6.38    1.74
  -9  -6   3    5.28    1.99
  -9   6   3    1.44    2.07
  -9   6   3    1.50    1.95
   9   6  -3    8.19    2.18
   9   6  -3    2.03    1.53
   9   6  -3    3.23    1.56
   9   6  -3    5.01    1.64
  -9   6   3    4.95    2.28
  -9   6   3    2.86    1.95
  -8  -6   3  981.27   36.39
   8   6  -3  937.98   35.18
   8   6  -3 1010.28   35.78
   8   6  -3  986.34   35.05
  -8   6   3  959.56   37.04
  -8   6   3  977.72   38.06
  -8   6   3 1017.45   37.07
  -8   6   3  998.91   36.98
   8   6  -3  947.48   35.97
  -7   6   3  249.02   11.70
  -7   6   3  249.12   12.38
  -7   6   3  246.50   13.06
   7   6  -3  254.12   12.62
  -7   6   3  236.18   20.38
   7   6  -3  254.31   13.21
   7   6  -3  237.59   11.67
  -7   6   3  240.21   12.11
  -6  -6   3 2164.61   79.86
   6  -6  -3 2086.88   89.55
   6   6  -3 2305.48   78.76
  -6   6   3 2308.62   91.82
  -6   6   3 2303.80   77.97
  -6   6   3 2315.91   85.92
  -6   6   3 2254.87   76.02
  -5  -6   3    4.35    2.97
   5  -6  -3    5.78    3.42
  -5  -6   3    4.94    2.54
  -5   6   3    4.81    3.75
   5   6  -3    5.44    4.00
  -5   6   3    5.71    3.22
   5   6  -3    3.21    1.87
  -5   6   3    5.01    5.42
   4  -6  -3   22.83    4.70
  -4  -6   3   23.65    4.85
  -4  -6   3   25.54    4.19
  -4   6   3   27.78    6.56
   4   6  -3   28.69    3.45
  -4   6   3   17.39    7.76
   4   6  -3   24.65    5.78
  -4   6   3   25.25    4.28
  -4   6   3   23.30    4.56
  -3  -6   3   12.42    3.31
  -3  -6   3   14.77    4.12
   3   6  -3   10.87    4.26
  -3   6   3    9.19    4.52
  -3   6   3   19.29    3.88
   3   6  -3   12.05    2.47
  -3   6   3   13.10    6.72
   2  -6  -3 3668.60  131.56
  -2  -6   3 3613.62  123.16
  -2  -6   3 3371.04  124.05
  -2   6   3 3734.84  142.28
   2   6  -3 3560.77  119.50
  -2   6   3 3486.22  121.99
   2   6  -3 3686.95  128.13
  -2   6   3 3489.73  124.35
  -1  -6   3 1139.49   43.02
   1  -6  -3 1066.61   48.74
   1  -6  -3 1114.47   56.31
  -1  -6   3 1102.03   42.95
  -1   6   3 1099.17   41.38
  -1   6   3 1125.29   40.51
  -1   6   3 1105.63   43.82
   1   6  -3 1227.87   47.18
   1   6  -3 1041.02   38.91
   0  -6  -3  504.12   27.87
   0  -6  -3  561.23   34.28
   0  -6   3  549.18   23.68
   0   6   3  514.54   22.07
   0   6  -3  559.29   26.61
   0   6  -3  510.37   19.80
   0   6   3  524.12   21.40
   0   6   3  543.40   24.69
  -1  -6  -3  150.86   12.23
  -1  -6  -3  166.84   16.81
  -1  -6  -3  188.40   12.09
   1  -6   3  172.82   11.02
  -1   6  -3  174.52   11.80
  -1   6  -3  189.35   12.62
   1   6   3  178.03   10.14
   1   6   3  192.98   10.21
  -1   6  -3  167.24    8.07
   2  -6   3  487.36   22.40
  -2  -6  -3  477.42   30.71
  -2  -6  -3  470.65   23.20
  -2   6  -3  460.13   18.48
   2   6   3  530.58   22.33
  -2   6  -3  461.26   23.94
  -2   6  -3  511.51   23.64
   2   6   3  475.74   18.10
   2   6   3  493.81   21.05
  -3  -6  -3  542.72   33.96
  -3  -6  -3  564.81   28.33
   3  -6   3  557.70   24.72
  -3  -6  -3  564.84   26.22
  -3   6  -3  573.11   25.96
   3   6   3  567.34   23.49
   3   6   3  533.97   25.24
  -3   6  -3  541.73   27.42
  -3   6  -3  507.76   20.75
   3   6   3  526.76   20.74
  -4  -6  -3 3429.10  131.00
  -4  -6  -3 3323.57  118.84
  -4  -6  -3 3164.38  122.61
   4  -6   3 3390.90  115.64
   4   6   3 3347.17  114.94
  -4   6  -3 3506.07  119.10
   4   6   3 3291.12  119.31
  -4   6  -3 3184.69  111.78
   4   6   3 3524.88  112.52
  -4   6  -3 3176.88  120.98
  -5  -6  -3   52.33   10.53
  -5  -6  -3   53.27    9.16
  -5  -6  -3   60.72    7.92
  -5   6  -3   58.57    4.76
   5   6   3   65.11    8.55
   5   6   3   63.98    5.19
   5   6   3   57.50    5.91
  -5   6  -3   59.60    8.55
  -5   6  -3   65.19    7.92
  -6  -6  -3  178.29   18.37
  -6  -6  -3  171.88    8.76
   6   6   3  190.68   10.67
  -6   6  -3  200.71   16.95
  -6   6  -3  189.69    9.96
  -6   6  -3  179.10    9.79
   6   6   3  183.48   15.75
   6   6   3  189.34   11.79
  -7  -6  -3    3.78    1.69
   7   6   3    2.13    2.40
  -7   6  -3    2.03    1.77
  -7   6  -3    3.83    2.07
   7   6   3    0.28    1.93
   7   6   3    4.37    2.08
  -7   6  -3    0.38    1.57
   7   6   3    0.44    1.84
   7   6   3    3.68    2.17
   7   6   3    0.97    1.91
  -7   6  -3    4.81    4.08
  -7   6  -3    2.19    1.64
  -7   6  -3    2.50    1.99
  -8  -6  -3  782.74   31.26
  -8   6  -3  882.61   33.90
  -8   6  -3  885.99   33.75
  -8   6  -3  869.40   31.92
   8   6   3  891.98   32.58
   8   6   3  868.68   32.50
   8   6   3  859.79   32.94
  -8   6  -3  862.28   32.28
  -8   6  -3  868.97   33.40
   8   6   3  854.54   31.96
   8   6   3  840.66   33.47
  -9  -6  -3  316.05   13.95
   9   6   3  310.25   15.84
   9   6   3  304.61   14.57
   9   6   3  337.20   14.55
  -9   6  -3  334.68   15.96
  -9   6  -3  350.79   16.76
  -9   6  -3  340.54   15.73
   9   6   3  329.54   15.26
  -9   6  -3  328.19   14.58
   9   6   3  327.71   14.78
  -9   6  -3  327.63   15.80
  10  -6   3  823.00   31.08
 -10  -6  -3  769.28   30.51
  10   6   3  857.17   32.01
 -10   6  -3  884.82   33.20
 -10   6  -3  792.93   33.65
 -10   6  -3  925.02   32.70
 -10   6  -3  835.23   33.10
 -10   6  -3  831.25   31.36
  10   6   3  844.30   31.07
  10   6   3  847.38   31.09
 -11  -6  -3   23.10    3.14
  11  -6   3   17.63    3.17
 -11   6  -3   27.14    4.57
 -11   6  -3   21.69    3.79
 -11   6  -3   20.23    3.80
  11   6   3   15.62    2.54
  11   6   3   29.16    3.86
 -11   6  -3   17.30    2.86
  12  -6   3   11.72    2.37
  12   6   3   15.08    2.53
 -12   6  -3   12.45    3.06
 -12   6  -3   12.31    2.92
 -12   6  -3   11.83    2.69
  12   6   3   11.01    1.93
  13  -6   3    4.88    1.45
  13   6   3    9.54    1.76
  13   6   3    6.67    1.29
 -13  -7   3    1.75    1.21
  13  -7  -3    1.82    1.29
 -13   7   3   -0.80    1.73
  13   7  -3    2.15    0.82
 -13   7   3    0.50    1.20
 -12  -7   3   47.66    3.80
  12  -7  -3   52.76    4.61
 -12   7   3   49.72    4.97
 -12   7   3   46.45    4.17
  12   7  -3   49.74    3.27
 -11  -7   3  136.12    7.88
  11   7  -3  152.75    7.06
 -11   7   3  142.18    9.06
 -11   7   3  143.15    9.43
 -11   7   3  140.20    8.34
 -10  -7   3 1147.84   41.23
  10   7  -3 1119.42   39.72
  10   7  -3 1102.43   39.75
 -10   7   3 1107.12   42.94
 -10   7   3 1145.17   42.70
 -10   7   3 1144.97   41.78
 -10   7   3 1154.05   43.28
  10   7  -3 1139.09   39.50
  -9  -7   3    3.98    1.72
  -9   7   3    4.63    2.23
  -9   7   3    8.00    2.44
   9   7  -3    5.40    1.76
  -9   7   3    4.27    2.18
  -9   7   3    3.29    2.25
   9   7  -3    7.38    1.85
  -8  -7   3  446.08   18.04
   8   7  -3  419.41   16.61
   8   7  -3  406.45   17.27
  -8   7   3  423.38   18.58
  -8   7   3  427.59   19.60
  -8   7   3  427.26   18.30
   8   7  -3  397.94   17.23
  -8   7   3  397.25   18.41
   8   7  -3  402.15   16.74
   7   7  -3   78.03    5.35
  -7   7   3   77.18    6.49
   7   7  -3   76.43    5.58
   7   7  -3   82.19    6.46
  -7   7   3   83.31    5.70
   7   7  -3   77.11    6.32
   7   7  -3   86.00    7.08
  -7   7   3   91.44    7.26
   7   7  -3   81.26    5.17
  -7   7   3   79.47    6.30
  -6  -7   3 1714.31   67.04
   6   7  -3 1942.14   64.07
   6   7  -3 2035.92   66.21
   6   7  -3 1799.08   65.10
  -6   7   3 1824.02   62.68
  -6   7   3 1824.47   64.77
  -6   7   3 1823.45   79.35
  -6   7   3 1728.47   63.84
  -6   7   3 1823.93   65.67
   5  -7  -3   16.70    5.85
  -5  -7   3   14.03    3.94
   5   7  -3    9.02    2.70
  -5   7   3   15.00    4.73
  -5   7   3   23.59    7.71
   5   7  -3   13.27    5.58
  -5   7   3   15.86    3.30
   4  -7  -3 2770.98  105.62
  -4  -7   3 2929.09  107.70
  -4  -7   3 2978.75  104.18
  -4   7   3 3105.37  128.81
  -4   7   3 2852.86  104.76
   4   7  -3 3257.56  101.60
  -4   7   3 2907.76  114.66
   4   7  -3 2893.89  110.88
  -3  -7   3  130.05    9.66
  -3  -7   3  149.37   11.47
   3  -7  -3  132.62   13.92
  -3   7   3  134.06   10.50
   3   7  -3  127.38    7.62
  -3   7   3  126.59    9.21
   3   7  -3  120.75   11.69
  -3   7   3  125.04   17.58
  -2  -7   3  317.28   16.70
   2  -7  -3  330.38   28.49
  -2  -7   3  314.18   17.67
   2  -7  -3  291.75   21.28
   2   7  -3  326.65   13.70
  -2   7   3  290.14   17.16
  -2   7   3  309.64   14.12
   2   7  -3  330.85   19.81
  -1  -7   3  111.41    8.67
   1  -7  -3  102.22   14.39
   1  -7  -3  107.26   11.76
  -1   7   3  102.42    7.91
   1   7  -3  103.64    9.94
  -1   7   3  101.64    8.97
   1   7  -3   99.48    5.96
  -1   7   3  101.55    6.15
   0  -7  -3 1954.18   86.63
   0  -7  -3 1819.42   76.92
   0  -7  -3 2080.64   74.57
   0  -7   3 2035.52   72.73
   0   7   3 1947.12   71.16
   0   7  -3 2019.49   75.64
   0   7  -3 1917.12   67.59
   0   7   3 2147.72   69.56
  -1  -7  -3   12.62    4.02
  -1  -7  -3   12.26    5.79
   1  -7   3   13.89    3.89
   1   7   3   12.28    3.25
  -1   7  -3   14.29    2.44
   1   7   3   18.83    3.19
  -1   7  -3   17.02    4.12
  -2  -7  -3 2026.25   74.54
   2  -7   3 1961.04   72.84
  -2  -7  -3 1938.80   85.09
  -2   7  -3 2018.28   74.00
   2   7   3 2128.13   72.47
   2   7   3 1986.23   71.19
   2   7   3 1895.30   66.89
  -2   7  -3 2000.70   75.44
  -2   7  -3 1907.63   67.52
  -3  -7  -3  319.87   19.96
  -3  -7  -3  316.12   25.10
   3  -7   3  304.73   17.14
  -3  -7  -3  308.26   18.36
  -3   7  -3  300.41   19.33
   3   7   3  319.40   16.05
  -3   7  -3  298.00   13.31
   3   7   3  323.91   13.25
  -3   7  -3  298.37   17.44
   3   7   3  312.08   17.66
  -4  -7  -3   31.44    8.28
  -4  -7  -3   33.52    6.84
  -4  -7  -3   39.81    6.29
  -4   7  -3   31.49    3.49
  -4   7  -3   32.42    6.76
  -4   7  -3   29.29    5.27
   4   7   3   30.37    4.49
   4   7   3   32.24    5.87
   4   7   3   35.16    3.71
  -5   7  -3   51.95    4.75
   5   7   3   50.66    4.72
   5   7   3   52.35   10.54
  -5   7  -3   55.52    4.79
  -5   7  -3   51.18    8.55
   5   7   3   46.27    5.69
  -6  -7  -3 1103.07   38.94
  -6   7  -3 1060.44   39.31
   6   7   3 1128.77   40.78
   6   7   3 1046.10   40.11
  -6   7  -3 1080.70   51.75
  -6   7  -3 1126.38   40.00
   6   7   3 1065.73   43.67
  -6   7  -3 1137.81   40.90
   6   7   3 1120.10   41.56
  -6   7  -3 1126.61   40.64
  -7  -7  -3   42.88    4.02
  -7   7  -3   55.67    4.70
  -7   7  -3   51.80    5.17
   7   7   3   53.25    5.00
   7   7   3   42.99    5.27
   7   7   3   45.82    4.81
  -7   7  -3   50.25    5.18
   7   7   3   38.78    4.78
  -7   7  -3   54.79    5.05
  -7   7  -3   47.01    4.81
   7   7   3   45.27    4.30
   7   7   3   50.37    5.50
  -8  -7  -3  858.44   32.72
  -8   7  -3  892.02   35.09
   8   7   3  916.31   33.19
   8   7   3  891.75   34.96
  -8   7  -3  932.76   35.32
   8   7   3  870.69   35.89
  -8   7  -3  876.81   33.23
   8   7   3  895.39   34.05
   8   7   3  902.81   34.10
  -8   7  -3  926.98   33.69
  -8   7  -3  925.71   35.13
   8   7   3  934.73   33.97
  -9   7  -3    7.08    2.70
   9   7   3    4.46    2.06
  -9   7  -3    4.90    1.94
   9   7   3    5.68    2.47
   9   7   3    1.01    1.63
  -9   7  -3    5.84    2.44
  -9   7  -3    4.21    2.26
   9   7   3    1.43    1.74
   9   7   3    4.94    2.53
  -9   7  -3    5.16    2.65
  10  -7   3  262.30   11.78
 -10   7  -3  263.90   13.40
 -10   7  -3  238.74   13.67
 -10   7  -3  268.53   12.00
 -10   7  -3  249.79   13.09
  10   7   3  269.52   11.83
  10   7   3  258.41   13.07
  10   7   3  253.73   12.09
  10   7   3  238.83   11.18
  10   7   3  217.21   11.81
  11   7   3    9.44    1.97
 -11   7  -3   11.15    2.96
 -11   7  -3   12.98    3.07
 -11   7  -3   10.91    2.47
  11   7   3   12.62    2.69
  12  -7   3  783.73   27.72
 -12   7  -3  761.88   28.84
 -12   7  -3  732.58   29.00
  12   7   3  800.18   27.74
  12   7   3  753.64   27.01
 -12  -8   3  122.09    6.22
  12  -8  -3  109.49    6.74
  12   8  -3  128.85    5.62
 -12   8   3  124.69    7.53
 -12   8   3  121.35    6.67
 -11  -8   3  314.14   13.51
  11   8  -3  302.27   12.41
  11   8  -3  311.25   12.43
 -11   8   3  317.59   14.79
 -11   8   3  335.27   15.48
 -11   8   3  326.59   14.11
 -10  -8   3   56.72    4.65
 -10   8   3   51.72    5.11
  10   8  -3   54.10    3.96
 -10   8   3   66.67    6.39
  10   8  -3   52.28    3.96
 -10   8   3   51.99    5.56
 -10   8   3   50.93    5.45
  10   8  -3   61.10    4.01
  -9  -8   3  232.29   11.50
  -9   8   3  235.41   12.18
   9   8  -3  249.93   10.96
  -9   8   3  239.64   13.31
  -9   8   3  224.62   12.36
   9   8  -3  244.36   10.65
   9   8  -3  235.56   10.41
  -9   8   3  215.59   12.22
  -8  -8   3  273.48   12.83
   8   8  -3  271.53   11.92
  -8   8   3  268.42   13.07
  -8   8   3  263.89   14.40
  -8   8   3  245.38   13.18
  -8   8   3  270.68   13.48
   8   8  -3  277.09   11.75
   8   8  -3  280.11   12.63
   7   8  -3 1571.22   59.48
  -7   8   3 1663.06   57.32
  -7   8   3 1611.10   58.28
   7   8  -3 1634.82   56.69
  -7   8   3 1681.45   58.74
   7   8  -3 1721.62   58.98
  -7   8   3 1668.58   59.99
   7   8  -3 1496.99   57.09
   7   8  -3 1702.04   56.51
  -6  -8   3  119.55    9.60
   6   8  -3  126.19    7.44
   6   8  -3  128.41    6.98
   6   8  -3  122.29    6.60
   6   8  -3  131.18    8.35
  -6   8   3  117.69    8.14
   6   8  -3  126.15    8.71
  -6   8   3  118.61    6.49
  -6   8   3  111.89    7.43
  -6   8   3  119.38    8.83
   6   8  -3  117.84    7.36
  -5  -8   3  336.56   18.39
  -5   8   3  342.53   16.79
   5   8  -3  325.55   16.06
   5   8  -3  375.12   17.85
  -5   8   3  344.36   16.05
  -5   8   3  333.22   25.94
   5   8  -3  368.33   15.55
   5   8  -3  346.83   14.64
   5   8  -3  387.41   17.04
  -4  -8   3   32.01    4.98
   4  -8  -3   42.93    9.07
   4   8  -3   33.59    4.07
   4   8  -3   32.47    3.82
  -4   8   3   28.39    4.27
  -4   8   3   29.01    5.01
   3  -8  -3 1013.71   49.71
  -3  -8   3  976.12   40.69
   3  -8  -3 1001.53   59.84
   3   8  -3 1000.26   45.32
   3   8  -3 1017.37   37.26
  -2  -8   3  409.85   21.05
   2  -8  -3  430.55   22.87
   2  -8  -3  405.05   32.95
   2  -8  -3  477.68   28.49
   2   8  -3  424.11   17.68
   2   8  -3  424.87   24.02
  -2   8   3  407.60   22.25
   1  -8  -3 1459.99   72.48
   1  -8  -3 1520.53   59.44
  -1  -8   3 1559.33   57.45
   1   8  -3 1544.44   60.38
  -1   8   3 1379.74   55.91
   1   8  -3 1512.30   52.33
   0  -8  -3  707.31   43.97
   0  -8   3  781.16   33.30
   0  -8  -3  812.87   35.37
   0   8   3  769.78   29.56
   0   8  -3  787.01   35.73
   0   8  -3  771.71   28.36
   0   8   3  768.02   32.41
  -1  -8  -3    9.74    3.66
   1  -8   3   12.43    3.84
  -1  -8  -3   16.40    6.93
   1   8   3   33.06    4.63
  -1   8  -3   18.52    5.15
   1   8   3   13.71    3.04
  -1   8  -3   22.01    2.89
  -2  -8  -3  344.76   27.15
  -2  -8  -3  362.54   20.65
   2  -8   3  353.44   19.38
  -2  -8  -3  348.15   20.17
  -2   8  -3  346.82   14.81
   2   8   3  368.26   18.37
  -2   8  -3  373.22   20.15
   2   8   3  347.82   14.13
   2   8   3  368.24   18.82
  -3  -8  -3 1597.52   67.47
  -3  -8  -3 1619.89   76.54
   3  -8   3 1724.54   64.64
   3   8   3 1731.03   58.25
   3   8   3 1693.00   65.09
  -3   8  -3 1691.48   59.11
  -3   8  -3 1689.20   68.36
  -3   8  -3 1655.75   58.58
   3   8   3 1690.18   62.71
  -3   8  -3 1727.26   64.80
   4   8   3  591.35   26.80
  -4   8  -3  586.24   23.76
  -4   8  -3  578.91   23.24
  -4   8  -3  587.62   32.37
   4   8   3  606.06   23.45
   5   8   3 1546.98   54.40
   5   8   3 1503.04   54.29
  -5   8  -3 1488.66   53.83
  -5   8  -3 1531.14   66.20
   5   8   3 1573.39   54.90
   5   8   3 1509.63   53.96
  -5   8  -3 1515.10   54.84
  -5   8  -3 1452.63   53.17
  -5   8  -3 1569.92   54.34
   5   8   3 1487.40   58.04
  -5   8  -3 1567.03   54.82
   6   8   3  215.83   11.27
   6   8   3  223.28   11.54
  -6   8  -3  217.94   10.66
  -6   8  -3  232.21   11.42
   6   8   3  212.22   11.60
  -6   8  -3  239.89   12.11
  -6   8  -3  220.71   11.99
   6   8   3  217.01   12.09
  -6   8  -3  232.65   11.65
   7   8   3    3.99    1.82
  -7   8  -3    6.55    2.19
   7   8   3    4.52    2.29
  -7   8  -3    7.97    2.52
  -7   8  -3   11.90    2.99
  -7   8  -3    7.60    2.65
  -7   8  -3    8.05    2.95
   7   8   3    4.86    2.23
   7   8   3    7.72    2.88
   7   8   3    5.47    2.58
  -8   8  -3   39.73    4.76
  -8   8  -3   49.34    4.67
   8   8   3   47.55    4.89
  -8   8  -3   56.68    5.58
   8   8   3   47.16    5.99
   8   8   3   50.68    5.30
  -8   8  -3   52.62    5.40
   8   8   3   46.72    4.83
  -8   8  -3   51.53    5.50
   8   8   3   45.64    5.18
   8   8   3   50.31    4.20
  -9   8  -3 1016.08   36.86
  -9   8  -3 1041.09   37.00
  -9   8  -3 1025.53   38.76
  -9   8  -3 1035.19   38.77
   9   8   3 1006.68   37.11
  -9   8  -3 1039.91   39.14
   9   8   3  965.44   38.32
   9   8   3 1038.60   37.31
   9   8   3  981.13   37.28
   9   8   3  956.63   36.01
  10  -8   3  232.37   10.59
  10   8   3  250.34   11.21
  10   8   3  229.85   10.72
 -10   8  -3  231.56   10.84
  10   8   3  217.53   11.74
  10   8   3  207.29   10.62
  10   8   3  235.11   10.19
 -10   8  -3  231.78   12.28
 -10   8  -3  228.22   12.19
 -11  -8  -3  207.83   10.83
 -11   8  -3  237.01   10.68
  11   8   3  248.47   10.56
 -11   8  -3  224.17   11.68
 -11   8  -3  241.42   11.85
  11   8   3  229.26    9.77
  11   8   3  243.39    9.75
  12  -8   3    9.41    1.81
 -12   8  -3   12.78    3.04
  12   8   3    5.26    1.15
  12   8   3    9.87    1.72
 -12   8  -3   10.36    2.37
 -12  -9   3   28.16    2.55
 -12   9   3   22.29    3.11
  12   9  -3   23.40    1.91
 -11  -9   3  301.48   12.47
 -11   9   3  287.67   13.54
  11   9  -3  318.80   11.74
 -11   9   3  302.40   14.18
 -11   9   3  300.69   12.88
  11   9  -3  283.95   11.51
 -10  -9   3   29.71    3.37
 -10   9   3   40.49    4.98
  10   9  -3   33.38    2.82
  10   9  -3   32.13    2.93
  10   9  -3   29.36    2.90
 -10   9   3   35.97    4.51
 -10   9   3   36.24    3.99
  -9  -9   3  775.01   28.19
  -9   9   3  741.29   30.18
  -9   9   3  712.33   28.93
   9   9  -3  759.75   26.83
  -9   9   3  753.66   28.89
   9   9  -3  725.63   26.99
  -9   9   3  720.77   29.16
   9   9  -3  732.15   27.22
  -8  -9   3    3.25    1.76
  -8   9   3    5.86    2.51
   8   9  -3    3.98    1.48
  -8   9   3    1.49    2.50
  -8   9   3    4.41    2.15
  -8   9   3    2.77    2.07
   8   9  -3    4.72    1.66
   8   9  -3    2.50    1.69
   7   9  -3    4.57    1.78
   7   9  -3    9.48    2.12
   7   9  -3    1.08    1.93
  -7   9   3    5.68    2.19
   7   9  -3    3.96    2.18
  -7   9   3    2.85    2.40
   7   9  -3    8.67    2.98
  -7   9   3    4.62    1.85
   7   9  -3    5.42    1.96
  -7   9   3    2.53    2.21
   6   9  -3    4.14    1.78
   6   9  -3    2.35    1.80
  -6   9   3    2.54    2.05
   6   9  -3    2.34    1.35
   6   9  -3    4.85    2.38
   6   9  -3    3.32    1.80
  -6   9   3    3.13    2.33
   5   9  -3 1150.81   40.96
  -5   9   3 1194.14   44.12
   5   9  -3 1088.00   41.56
   5   9  -3 1154.21   42.66
   5   9  -3 1132.64   40.58
   5   9  -3 1136.17   41.76
   5   9  -3 1178.06   43.48
  -5   9   3 1165.96   42.53
   4  -9  -3  235.12   21.20
  -4  -9   3  258.97   15.46
  -4   9   3  242.49   13.31
   4   9  -3  238.46   11.70
   4   9  -3  239.47   12.17
   4   9  -3  233.82   11.71
  -4   9   3  250.67   12.28
   4   9  -3  241.15   10.82
   4   9  -3  231.28   12.50
   4   9  -3  241.23   11.09
   3  -9  -3 1070.26   54.21
  -3  -9   3 1130.50   45.65
  -3   9   3 1109.19   41.06
   3   9  -3 1112.45   40.11
   3   9  -3 1177.35   41.84
   3   9  -3 1137.08   41.09
  -2  -9   3    6.45    3.12
   2   9  -3    1.84    1.55
   2   9  -3    0.85    1.47
  -1  -9   3  120.28    9.95
   1   9  -3  115.08    7.28
   1   9  -3  117.79    7.16
   0  -9   3   25.39    5.70
   0   9  -3   21.63    3.17
   0   9   3   24.21    5.32
   0   9  -3   30.77    3.73
   1  -9   3 3242.01  115.35
  -1   9  -3 3297.38  108.73
  -1   9  -3 3217.77  109.43
   1   9   3 3154.05  113.91
   2  -9   3   38.81    6.32
  -2   9  -3   37.77    3.91
   2   9   3   34.38    5.46
  -2   9  -3   45.91    4.35
   2   9   3   35.41    3.32
   3   9   3  773.22   34.45
  -3   9  -3  766.68   30.62
   3   9   3  863.10   30.01
   3   9   3  805.49   30.48
   3   9   3  816.89   32.47
  -3   9  -3  798.31   30.30
  -3   9  -3  757.63   30.00
  -4   9  -3   39.69    4.23
  -4   9  -3   36.67    4.18
   4   9   3   43.99    4.47
   4   9   3   43.21    4.27
   4   9   3   42.71    4.84
   4   9   3   37.25    5.70
  -4   9  -3   27.01    4.22
  -4   9  -3   40.50    4.70
   4   9   3   42.18    4.92
  -5   9  -3  374.32   16.67
   5   9   3  372.45   17.02
  -5   9  -3  356.78   16.31
   5   9   3  373.13   16.77
   5   9   3  374.01   16.85
   5   9   3  379.96   16.25
  -5   9  -3  392.11   17.28
  -5   9  -3  357.98   17.09
   6   9   3   33.57    4.44
  -6   9  -3   41.85    4.63
  -6   9  -3   32.78    4.16
  -6   9  -3   32.22    4.38
  -6   9  -3   38.44    4.51
   6   9   3   32.35    4.62
   6   9   3   34.06    4.36
   6   9   3   34.46    4.13
  -6   9  -3   26.98    4.38
   7   9   3 1156.41   41.62
   7   9   3 1182.19   43.14
  -7   9  -3 1132.07   41.57
  -7   9  -3 1143.37   41.30
   7   9   3 1046.06   43.36
  -7   9  -3 1236.21   43.35
  -7   9  -3 1149.90   42.65
  -7   9  -3 1140.18   43.10
  -8   9  -3    5.89    2.31
  -8   9  -3    3.03    2.19
   8   9   3    3.90    1.98
   8   9   3    2.73    2.18
   8   9   3    5.99    2.53
  -8   9  -3    5.72    2.18
  -8   9  -3    6.22    2.69
   8   9   3    4.29    2.48
   8   9   3    4.98    2.07
   8   9   3    4.33    1.78
  -8   9  -3    7.61    2.65
   9   9   3   56.50    4.84
  -9   9  -3   53.39    4.90
  -9   9  -3   54.55    5.72
   9   9   3   61.68    4.77
  -9   9  -3   54.69    5.55
   9   9   3   60.65    5.12
  -9   9  -3   55.98    4.78
   9   9   3   55.42    5.56
   9   9   3   50.07    3.99
  -9   9  -3   48.53    5.39
  10   9   3    4.29    1.28
  10   9   3    2.23    1.50
  10   9   3    4.57    2.15
 -10   9  -3    2.89    1.96
 -10   9  -3    2.42    1.73
  10   9   3    1.61    1.39
 -10   9  -3    1.72    1.79
  10   9   3    2.71    1.59
 -11  -9  -3  584.08   21.59
 -11   9  -3  566.44   22.95
  11   9   3  557.05   20.77
 -11   9  -3  599.80   23.24
  11   9   3  595.56   20.71
  11   9   3  616.85   21.68
 -11 -10   3  158.91    7.21
  11  10  -3  163.06    6.61
 -11  10   3  148.85    8.37
  11  10  -3  150.65    6.50
 -10 -10   3    1.10    1.15
 -10  10   3    4.26    1.87
  10  10  -3    2.01    0.92
  10  10  -3    2.06    0.91
 -10  10   3    2.22    1.73
 -10  10   3    1.59    1.73
  10  10  -3    1.77    0.99
  -9 -10   3   60.42    4.72
  -9  10   3   60.92    5.15
   9  10  -3   65.45    4.25
  -9  10   3   59.91    5.31
   9  10  -3   63.40    4.01
   9  10  -3   65.59    4.51
  -9  10   3   62.96    6.21
  -8 -10   3 1116.62   37.06
  -8  10   3 1044.28   37.46
   8  10  -3  979.29   35.68
   8  10  -3 1043.59   35.56
  -8  10   3  909.62   37.12
  -8  10   3  936.54   36.83
   8  10  -3 1001.62   36.23
  -8  10   3 1044.40   39.22
  -7 -10   3  995.75   36.06
   7  10  -3  975.17   37.94
  -7  10   3  966.80   36.64
   7  10  -3 1004.51   35.86
   7  10  -3  997.33   35.22
  -7  10   3  970.98   38.36
   7  10  -3  978.64   35.93
  -7  10   3  931.54   35.49
   7  10  -3 1005.25   34.91
   6  10  -3  931.77   33.82
  -6  10   3  938.48   35.30
   6  10  -3  927.88   33.44
   6  10  -3  930.60   36.59
  -6  10   3  957.00   37.14
   6  10  -3  918.48   34.52
   6  10  -3  922.99   35.49
   5  10  -3    7.55    2.66
   5  10  -3    7.67    1.88
  -5  10   3    9.69    3.39
  -5  10   3    8.63    2.53
   5  10  -3   11.76    2.39
   5  10  -3    7.39    2.33
   5  10  -3    6.70    2.57
   4  10  -3  109.45    7.25
   4  10  -3  115.03    6.72
   4  10  -3  107.31    7.20
   4  10  -3  111.45    6.48
   4  10  -3  125.34    8.25
   3  10  -3  351.62   16.05
   3  10  -3  332.27   14.31
   3  10  -3  339.42   14.63
   3  10  -3  330.91   15.20
   3  10  -3  342.75   15.32
   2  10  -3 1756.84   61.00
   2  10  -3 1790.81   60.92
   2  10  -3 1667.38   59.63
   2  10  -3 1718.48   60.08
   2  10  -3 1662.71   60.50
  -1 -10   3  892.72   38.36
   1  10  -3  891.75   33.44
   1  10  -3  892.53   33.63
   1  10  -3  899.77   33.26
   1  10  -3  864.87   33.43
   1  10  -3  903.66   32.99
   0 -10   3  467.99   24.47
   0  10  -3  491.19   20.33
   0  10   3  454.05   32.05
   0  10  -3  489.99   20.52
   0  10   3  488.72   19.98
   0  10  -3  481.13   19.83
   0  10  -3  512.01   20.23
   0  10  -3  516.88   20.49
   1 -10   3    8.69    3.82
  -1  10  -3    9.03    2.65
  -1  10  -3    1.53    2.03
  -1  10  -3    0.24    1.75
   1  10   3    6.96    2.66
   1  10   3    7.08    3.17
  -1  10  -3    9.27    2.49
   1  10   3    3.89    1.69
  -1  10  -3    9.61    2.89
   2 -10   3  272.30   17.65
  -2  10  -3  266.38   12.75
   2  10   3  288.07   13.48
  -2  10  -3  281.16   14.00
  -2  10  -3  295.73   13.32
  -2  10  -3  294.07   13.98
  -2  10  -3  276.79   13.54
   2  10   3  284.08   14.07
   2  10   3  299.50   12.38
   3  10   3  612.24   25.25
  -3  10  -3  608.07   25.00
  -3  10  -3  610.16   24.47
  -3  10  -3  639.88   25.12
   3  10   3  611.31   23.97
  -3  10  -3  596.93   24.19
   3  10   3  641.50   24.87
  -4  10  -3 1153.59   42.59
  -4  10  -3 1192.98   43.35
  -4  10  -3 1185.44   43.51
   4  10   3 1164.82   43.76
  -4  10  -3 1182.42   43.83
   4  10   3 1174.73   43.50
   4  10   3 1099.28   42.24
  -4  10  -3 1137.00   43.65
   4  10   3 1307.05   43.70
  -5  10  -3  132.37    8.44
   5  10   3  137.81    8.61
  -5  10  -3  142.25    9.04
   5  10   3  135.50    8.67
   5  10   3  138.70    8.79
  -5  10  -3  134.69    8.79
  -5  10  -3  128.55    7.77
   5  10   3  145.68    8.11
  -5  10  -3  126.46    8.21
  -6  10  -3  163.40    9.21
  -6  10  -3  179.75    9.83
   6  10   3  181.18   10.80
  -6  10  -3  164.38    9.86
  -6  10  -3  184.75   10.57
   6  10   3  175.42    9.44
   6  10   3  199.58   10.73
   6  10   3  213.58   10.80
  -6  10  -3  180.85   10.66
  -7  10  -3    0.76    1.56
  -7  10  -3    0.83    1.97
   7  10   3    0.52    1.36
   7  10   3    3.11    2.45
  -7  10  -3    3.38    2.08
  -7  10  -3    4.90    2.57
  -7  10  -3    3.13    1.76
   7  10   3    5.44    2.39
   7  10   3   -0.18    1.43
  -8  10  -3  423.76   16.60
   8  10   3  390.20   16.63
  -8  10  -3  401.40   18.01
   8  10   3  391.26   17.14
   8  10   3  386.45   17.78
  -8  10  -3  395.08   16.58
  -8  10  -3  416.76   18.32
   8  10   3  353.91   21.03
   8  10   3  407.26   16.45
  -9  10  -3  691.87   25.12
  -9  10  -3  680.81   26.85
   9  10   3  649.64   25.19
   9  10   3  693.78   25.05
   9  10   3  617.48   25.36
  -9  10  -3  677.64   26.75
   9  10   3  680.40   26.56
  10  10   3  622.79   22.45
  10  10   3  612.68   23.56
 -10  10  -3  624.47   24.22
  10  10   3  632.64   22.49
 -10  10  -3  591.90   24.01
 -10  10  -3  601.39   22.57
  10  10   3  587.40   22.70
  11 -10   3   75.88    4.19
  11  10   3   75.89    4.16
 -11  10  -3   69.32    5.01
  11  10   3   77.57    4.95
 -10 -11   3  517.51   18.86
  10  11  -3  501.75   18.17
  10  11  -3  498.21   17.92
  10  11  -3  511.01   18.10
 -10  11   3  505.87   20.48
  -9 -11   3    1.03    1.26
   9  11  -3    2.19    0.95
  -9  11   3    3.21    2.27
   9  11  -3    0.43    1.12
   9  11  -3    3.41    1.14
  -8 -11   3  317.49   13.21
   8  11  -3  308.59   12.90
   8  11  -3  315.55   12.33
   8  11  -3  288.48   12.62
   8  11  -3  295.70   12.44
  -8  11   3  307.76   15.22
  -7 -11   3    5.69    1.88
   7  11  -3    3.99    2.35
   7  11  -3    4.20    2.01
   7  11  -3    2.88    1.24
  -7  11   3    8.07    3.08
   7  11  -3    5.71    1.93
   7  11  -3    5.48    1.63
  -6 -11   3  583.96   23.58
   6  11  -3  625.22   23.29
   6  11  -3  621.08   23.97
   6  11  -3  644.14   23.07
   6  11  -3  611.68   25.61
  -6  11   3  587.92   25.98
   5  11  -3    2.67    1.50
   5  11  -3    3.61    1.36
   5  11  -3    3.74    2.09
   5  11  -3    1.95    1.93
  -5  11   3    7.96    3.18
   5  11  -3   12.80    2.79
   4  11  -3  911.68   34.75
   4  11  -3  947.50   36.13
   4  11  -3  921.54   33.69
   4  11  -3  945.83   34.12
   3  11  -3    4.51    2.27
   3  11  -3    2.95    1.60
   3  11  -3    5.35    2.50
   3  11  -3    2.90    1.65
   3  11  -3    1.76    1.56
   2  11  -3  200.15   10.01
   2  11  -3  205.65   11.05
   2  11  -3  223.08   10.56
   2  11  -3  206.22   10.81
   2  11  -3  202.46   10.70
   1  11  -3   81.21    6.01
   1  11  -3   85.97    5.92
   1  11  -3   89.27    6.37
   1  11  -3   79.26    6.13
   1  11  -3   78.99    6.07
   0  11  -3 1133.64   41.39
   0  11  -3 1145.96   41.44
   0  11   3 1142.28   41.63
   0  11  -3 1109.21   41.94
   0  11  -3 1166.03   42.12
   0  11  -3 1139.35   41.72
   1  11   3    5.83    2.17
  -1  11  -3    7.39    2.50
  -1  11  -3    5.52    2.13
   1  11   3    6.20    2.83
  -1  11  -3    3.32    1.91
  -1  11  -3    8.56    2.60
  -1  11  -3    9.77    2.62
  -2  11  -3 1309.96   47.78
   2  11   3 1308.98   47.53
  -2  11  -3 1253.36   47.59
   2  11   3 1351.12   48.44
   2  11   3 1330.49   46.32
  -2  11  -3 1341.23   47.98
  -2  11  -3 1301.95   47.16
  -2  11  -3 1284.16   46.83
   3  11   3   53.30    5.11
   3  11   3   45.18    4.48
  -3  11  -3   49.78    4.80
  -3  11  -3   45.49    4.88
   3  11   3   47.16    4.93
  -3  11  -3   48.04    5.09
  -3  11  -3   47.27    4.96
  -4  11  -3   75.64    6.35
   4  11   3   74.83    5.54
  -4  11  -3   72.91    5.75
  -4  11  -3   64.54    5.85
   4  11   3   77.21    6.21
  -4  11  -3   75.37    6.26
   4  11   3   81.87    6.31
   4  11   3   72.84    6.17
   5  11   3   27.57    4.26
  -5  11  -3   22.67    3.78
   5  11   3   23.37    3.46
  -5  11  -3   20.95    3.85
  -5  11  -3   24.92    3.90
  -5  11  -3   27.37    4.74
   5  11   3   29.04    4.24
   5  11   3   22.24    3.88
  -5  11  -3   25.94    3.68
  -6  11  -3  728.73   27.65
   6  11   3  678.31   25.80
   6  11   3  722.89   27.18
   6  11   3  684.44   27.42
   6  11   3  648.36   27.69
  -6  11  -3  655.45   26.58
  -6  11  -3  694.85   26.32
  -6  11  -3  673.15   27.48
  -6  11  -3  663.69   25.84
  -7  11  -3    5.98    2.44
  -7  11  -3    1.95    2.02
   7  11   3    3.86    2.90
   7  11   3    1.23    1.47
  -7  11  -3    2.47    1.55
  -7  11  -3    1.08    2.26
  -7  11  -3    1.74    1.80
   7  11   3    1.57    1.68
   7  11   3    3.87    1.88
   8  11   3  569.11   22.52
   8  11   3  533.90   21.80
   8  11   3  595.76   21.63
  -8  11  -3  582.82   23.26
   8  11   3  609.93   23.44
  -8  11  -3  548.36   21.57
  -8  11  -3  549.34   23.19
  -9  11  -3    3.77    1.94
  -9  11  -3    3.58    1.60
   9  11   3    0.76    1.43
   9  11   3   -0.15    1.17
   9  11   3    2.56    1.25
   9  11   3    6.49    1.89
  -9  11  -3    2.06    2.05
 -10 -11  -3  183.40    7.80
  10  11   3  167.39    7.38
  10  11   3  181.91    7.51
  10  11   3  157.20    7.53
 -10  11  -3  166.03    8.65
 -10  11  -3  166.07    8.87
 -10  11  -3  161.09    7.50
  -9 -12   3   54.81    3.74
   9  12  -3   64.10    3.39
  -9  12   3   56.42    4.91
   9  12  -3   62.73    3.60
   9  12  -3   57.53    3.43
  -8 -12   3  462.71   17.73
   8  12  -3  473.15   17.08
   8  12  -3  468.11   17.60
   8  12  -3  474.26   17.37
  -8  12   3  431.43   19.37
   8  12  -3  467.02   17.54
  -7 -12   3  430.99   17.19
  -7  12   3  411.24   19.09
   7  12  -3  437.84   17.26
   7  12  -3  440.21   17.23
   7  12  -3  459.27   16.99
   7  12  -3  446.14   16.62
  -6 -12   3  421.97   16.80
   6  12  -3  414.20   16.98
   6  12  -3  407.28   16.42
   6  12  -3  424.45   16.17
  -6  12   3  408.82   18.90
   5  12  -3   67.30    4.56
   5  12  -3   64.00    4.62
   5  12  -3   60.21    5.71
   5  12  -3   66.06    5.12
   4  12  -3   10.38    2.17
   4  12  -3    7.14    2.43
   4  12  -3    7.19    1.81
   4  12  -3    7.30    2.15
   3  12  -3  117.69    7.38
   3  12  -3  116.25    6.96
   3  12  -3  118.75    8.04
   3  12  -3  128.11    6.95
   2  12  -3  349.15   14.59
   2  12  -3  332.41   14.93
   2  12  -3  314.92   14.98
   2  12  -3  316.34   13.97
   1  12  -3  609.47   23.42
   1  12  -3  561.03   23.61
   1  12  -3  615.21   23.93
   1  12  -3  613.43   23.12
   1  12  -3  565.44   23.45
   0  12  -3  290.74   13.43
   0  12  -3  293.45   13.68
   0  12  -3  293.74   14.05
   0  12  -3  303.18   13.99
   0  12  -3  318.61   14.23
  -1  12  -3   11.35    2.80
   1  12   3    6.10    2.36
  -1  12  -3    3.38    2.14
  -1  12  -3    1.79    1.59
  -1  12  -3    0.62    2.02
  -1  12  -3    0.79    1.82
   1  12   3    2.34    2.30
   2  12   3  404.72   16.83
  -2  12  -3  399.98   17.72
  -2  12  -3  411.20   18.00
  -2  12  -3  426.37   18.09
  -2  12  -3  385.41   17.22
   2  12   3  419.25   18.34
   2  12   3  406.81   17.88
   3  12   3  605.51   24.30
  -3  12  -3  591.83   24.41
   3  12   3  618.44   25.22
  -3  12  -3  629.25   25.01
   3  12   3  645.04   25.12
  -3  12  -3  611.57   24.04
  -3  12  -3  612.03   24.87
   4  12   3  847.95   32.17
  -4  12  -3  824.91   31.61
  -4  12  -3  855.16   31.08
  -4  12  -3  796.53   31.47
  -4  12  -3  806.06   31.84
   4  12   3  848.05   32.01
   4  12   3  840.15   32.27
   5  12   3  319.00   14.82
  -5  12  -3  292.66   13.96
  -5  12  -3  329.43   13.64
   5  12   3  294.62   13.08
  -5  12  -3  316.02   14.66
   5  12   3  295.24   14.82
  -5  12  -3  317.41   14.02
   5  12   3  319.38   14.61
  -6  12  -3  117.91    7.22
   6  12   3  128.67    6.91
   6  12   3  128.29    8.17
   6  12   3  132.99    7.92
  -6  12  -3  129.13    8.01
  -6  12  -3  122.00    7.95
  -6  12  -3  135.47    7.23
   7  12   3    6.49    2.24
   7  12   3    1.37    1.17
  -7  12  -3    1.86    1.97
  -7  12  -3    3.99    2.01
  -7  12  -3    0.83    1.46
   7  12   3    1.65    1.33
   8  12   3  299.47   12.70
   8  12   3  306.63   11.98
   8  12   3  279.45   12.36
  -8  12  -3  302.69   13.57
  -8  12  -3  289.54   13.23
   8  12   3  290.03   13.19
  -8  12  -3  296.72   12.06
   9  12   3  392.99   15.70
   9  12   3  405.05   15.00
   9  12   3  405.68   14.63
   9  12   3  378.47   15.09
  -9  12  -3  394.84   16.95
  -9  12  -3  365.00   14.59
  -9  12  -3  406.69   16.22
  -8 -13   3    7.27    1.54
   8  13  -3   10.48    1.72
   8  13  -3    9.39    1.66
   8  13  -3    7.65    1.39
   8  13  -3   10.76    1.52
  -7 -13   3   35.26    3.05
   7  13  -3   35.82    2.67
   7  13  -3   40.00    3.19
   7  13  -3   40.11    3.28
   7  13  -3   39.67    2.91
   6  13  -3    5.46    1.35
   6  13  -3    3.17    1.54
   6  13  -3    4.02    2.42
   6  13  -3    6.46    1.49
   5  13  -3 1009.03   36.06
   5  13  -3  997.22   35.41
   5  13  -3  999.13   35.16
   4  13  -3    6.73    2.04
   4  13  -3    7.50    1.86
   4  13  -3    7.79    1.90
   3  13  -3  409.61   16.60
   3  13  -3  407.72   16.04
   3  13  -3  353.17   16.57
   3  13  -3  397.43   15.72
   2  13  -3    2.76    1.60
   2  13  -3    7.43    2.17
   2  13  -3    7.78    1.96
   2  13  -3    4.70    2.08
   1  13  -3  135.56    7.37
   1  13  -3  127.01    7.77
   1  13  -3  134.48    7.65
   1  13  -3  139.82    7.99
   0  13  -3    0.69    1.63
   0  13  -3    3.16    1.79
   0  13  -3    4.62    2.00
   0  13  -3    1.98    1.73
   0  13  -3    0.79    1.86
  -1  13  -3 1344.07   48.44
  -1  13  -3 1350.10   49.20
  -1  13  -3 1411.28   48.97
   1  13   3 1352.90   48.92
   1  13   3 1373.56   49.34
  -1  13  -3 1389.00   48.44
  -1  13  -3 1379.36   49.02
  -2  13  -3   10.17    2.54
  -2  13  -3   13.49    2.85
   2  13   3   12.58    2.76
   2  13   3   11.65    2.61
   2  13   3   13.44    3.17
  -2  13  -3    8.73    2.68
  -2  13  -3   12.76    2.98
  -2  13  -3   12.53    2.82
  -3  13  -3  187.58    9.96
   3  13   3  193.28   10.16
  -3  13  -3  174.19    9.16
   3  13   3  186.61   10.14
  -3  13  -3  180.51    9.88
  -4  13  -3    3.91    2.14
   4  13   3    4.85    2.16
  -4  13  -3    7.29    2.55
  -4  13  -3    5.52    2.09
   4  13   3   11.06    2.63
  -5  13  -3  169.36    8.42
  -5  13  -3  166.22    8.63
  -5  13  -3  167.51    9.17
   5  13   3  179.82    9.60
   5  13   3  179.44    9.30
   6  13   3    9.87    1.85
   6  13   3   10.79    2.62
  -6  13  -3    9.03    1.96
  -6  13  -3   14.04    2.78
   6  13   3    7.49    1.96
   7  13   3  621.68   23.40
   7  13   3  606.65   22.48
  -7  13  -3  598.54   23.89
   7  13   3  610.03   22.75
  -7  13  -3  603.34   23.22
  -7  13  -3  597.82   21.91
   7  13   3  600.56   21.73
   8  13   3    9.45    1.88
   8  13   3   10.59    2.16
   8  13   3    8.70    1.73
   6  14  -3  164.40    7.38
   6  14  -3  158.49    7.00
   6  14  -3  157.65    7.25
   6  14  -3  172.26    6.97
   5  14  -3   46.96    3.71
   5  14  -3   52.03    3.37
   5  14  -3   55.76    3.57
   4  14  -3    7.01    1.56
   4  14  -3    6.07    1.58
   4  14  -3    7.56    1.85
   3  14  -3  225.20    9.87
   3  14  -3  223.55   10.42
   3  14  -3  240.98   10.26
   2  14  -3  231.81   10.69
   2  14  -3  245.00   11.15
   2  14  -3  251.13   10.61
   1  14  -3  839.06   30.33
   1  14  -3  834.61   30.53
   1  14  -3  817.33   29.91
   0  14  -3  116.22    6.90
   0  14  -3  112.52    6.37
   0  14  -3  110.78    6.56
  -1  14  -3   13.81    2.74
  -1  14  -3   11.38    2.35
  -1  14  -3   11.25    2.25
  -2  14  -3  246.13   11.21
  -2  14  -3  245.82   11.46
  -2  14  -3  246.13   10.82
   2  14   3  231.08   11.25
   2  14   3  244.35   11.35
  -3  14  -3  675.32   26.36
  -3  14  -3  687.65   25.86
   3  14   3  710.01   26.64
   3  14   3  733.83   26.46
  -3  14  -3  690.99   25.51
   4  14   3  271.08   12.46
  -4  14  -3  284.49   12.38
  -4  14  -3  272.81   11.76
  -4  14  -3  277.23   11.48
   4  14   3  277.28   12.18
  -5  14  -3  277.93   12.37
  -5  14  -3  277.48   11.42
   5  14   3  292.13   12.18
   5  14   3  292.33   12.66
   6  14   3   24.29    2.89
  -6  14  -3   23.10    2.47
   6  14   3   22.85    2.73
   4  15  -3  408.07   14.66
   4  15  -3  397.67   15.10
   4  15  -3  395.24   14.84
   3  15  -3   33.08    2.61
   3  15  -3   28.89    2.70
   3  15  -3   31.87    2.98
   2  15  -3   61.17    4.23
   2  15  -3   69.12    4.21
   2  15  -3   66.53    3.88
   1  15  -3    6.37    1.60
   1  15  -3    5.14    1.67
   1  15  -3    6.88    1.63
   0  15  -3  533.72   19.44
   0  15  -3  519.75   19.77
   0  15  -3  534.55   19.77
  -1  15  -3   40.23    3.47
  -1  15  -3   44.66    3.71
  -1  15  -3   38.71    3.18
  -2  15  -3  671.00   24.22
  -2  15  -3  674.55   23.95
   3  15   3   31.39    3.04
  -3  15  -3   26.22    2.91
  -3  15  -3   32.28    2.71
  -4  15  -3    5.99    1.42
   4  15   3    5.26    1.58
  14   0  -4    9.75    1.91
  13   0  -4    2.00    1.62
 -12   0   4 1114.04   40.24
  12   0  -4 1154.30   41.63
  11   0  -4    4.31    2.19
 -11   0   4    2.92    1.67
  10   0  -4  242.04   12.86
 -10   0   4  240.71   11.77
 -10   0   4  239.37   11.36
  -9   0   4    2.60    1.70
   9   0  -4    0.60    1.37
  -9   0   4    3.18    1.83
  -8   0   4  585.65   42.06
   8   0  -4  691.68   25.95
  -7   0   4    1.33    1.87
  -7   0   4   11.34    6.02
  -7   0   4    1.34    2.24
   6   0  -4 3593.63  125.22
  -6   0   4 3553.72  118.59
  -6   0   4 3348.08  129.68
  -6   0   4 3511.35  124.62
   6   0  -4 3393.94  130.14
  -5   0   4    4.91    2.69
  -5   0   4    5.50    3.60
   5   0  -4    5.42    3.68
  -5   0   4    2.86    1.81
  -5   0   4    4.58    3.68
   5   0  -4   12.37    4.29
  -4   0   4 1441.36   54.94
  -4   0   4 1456.80   51.33
   4   0  -4 1433.08   58.87
  -4   0   4 1485.14   62.44
  -4   0   4 1342.23   58.31
   4   0  -4 1372.55   55.94
   3   0  -4    3.20    2.44
  -3   0   4    2.91    3.13
   3   0  -4   13.04    4.06
  -3   0   4    2.96    2.77
  -3   0   4    2.81    1.89
  -3   0   4    5.25    1.39
  -2   0   4 1534.63   55.78
  -2   0   4 1676.79   64.77
   2   0  -4 1583.29   62.17
   2   0  -4 1571.87   61.08
  -2   0   4 1752.14   60.13
   2   0  -4 1644.77   63.46
  -2   0   4 1715.57   67.16
  -1   0   4    4.32    1.87
  -1   0   4   14.10    4.44
   1   0  -4    4.57    3.31
  -1   0   4    4.69    3.20
   1   0  -4    2.34    1.88
   1   0  -4    5.32    2.69
   1   0  -4    5.63    2.24
  -1   0   4    5.19    1.53
   0   0  -4 3941.02  135.17
   0   0  -4 3893.50  134.21
   0   0  -4 3709.99  131.71
   0   0   4 4027.24  134.71
   0   0  -4 3761.02  138.61
   0   0   4 3781.82  128.45
   0   0   4 3899.65  129.64
   1   0   4    6.11    2.74
  -1   0  -4    2.78    1.78
   1   0   4    1.69    1.15
  -1   0  -4    2.09    2.62
  -1   0  -4    6.65    2.96
  -1   0  -4    4.35    2.41
  -2   0  -4  605.60   30.97
   2   0   4  583.70   25.74
  -2   0  -4  574.30   25.99
   2   0   4  542.39   21.80
  -2   0  -4  528.57   24.60
   2   0   4  563.20   21.83
  -3   0  -4    2.37    1.89
  -3   0  -4    4.26    2.28
   3   0   4    3.17    1.36
   3   0   4    1.11    1.71
  -3   0  -4    2.59    1.25
  -3   0  -4   20.41    6.01
  -3   0  -4    3.53    2.44
  -4   0  -4 4905.93  173.78
  -4   0  -4 4862.71  162.12
  -4   0  -4 4446.44  162.48
   4   0   4 4587.56  157.00
  -5   0  -4    6.32    4.70
  -5   0  -4   12.30    4.01
   5   0   4    4.82    1.71
  -6   0  -4 1751.36   82.72
   6   0   4 1743.76   61.57
  -6   0  -4 1739.25   67.53
  -7   0  -4    2.52    4.60
  -7   0  -4    3.77    2.98
   8   0   4  251.18   15.33
  -8   0  -4  220.08   11.38
  -8   0  -4  237.92   21.50
   9   0   4    0.19    1.71
  -9   0  -4    2.64    2.14
   9   0   4    1.83    1.87
  10   0   4 1355.98   49.01
 -10   0  -4 1419.23   50.09
  10   0   4 1344.32   49.23
 -11   0  -4    2.92    1.99
  11   0   4    2.91    2.00
  11   0   4    0.28    1.65
  12   0   4  863.27   32.92
  12   0   4  905.31   32.97
 -12   0  -4  891.80   33.18
  13   0   4    1.54    1.45
 -13   0  -4    0.20    1.36
  13   0   4    0.10    1.54
  14   0   4  131.35    6.50
  14   0   4  128.11    6.25
  14  -1  -4  487.60   18.51
  14   1  -4  487.47   18.28
  13  -1  -4  335.11   14.72
 -13   1   4  328.93   13.93
  13   1  -4  359.31   14.56
  12  -1  -4   69.60    5.78
  12   1  -4   60.68    5.26
 -12   1   4   67.22    5.02
  11  -1  -4  100.00    7.41
 -11  -1   4   85.12    6.22
  11   1  -4   99.69    6.93
 -11   1   4   84.03    6.03
  10  -1  -4  494.07   20.88
 -10  -1   4  451.59   19.35
 -10   1   4  453.84   18.96
  10   1  -4  469.99   20.27
  -9  -1   4  720.10   28.11
   9  -1  -4  752.44   29.40
   9   1  -4  757.64   29.24
  -9   1   4  708.02   27.93
  -9   1   4  728.12   27.67
  -8  -1   4  864.48   51.61
   8  -1  -4 1055.72   36.53
  -8   1   4  947.78   34.63
   8   1  -4  915.23   35.82
  -8   1   4  984.68   37.50
  -7  -1   4  735.20   42.99
   7  -1  -4  724.85   40.11
  -7  -1   4  728.74   35.08
   7  -1  -4  699.74   35.63
  -7   1   4  722.01   39.71
  -7   1   4  790.67   35.73
  -7   1   4  725.47   44.85
  -6  -1   4  215.69   19.38
  -6  -1   4  199.23   14.47
   6  -1  -4  186.99   14.90
   6  -1  -4  189.18   16.74
  -6   1   4  199.14   14.36
  -6   1   4  205.00   17.54
  -6   1   4  222.32   21.10
  -5  -1   4  148.51   14.39
   5  -1  -4  141.20   12.07
  -5  -1   4  127.27   12.85
  -5  -1   4  134.50    8.44
   5  -1  -4  121.03   12.37
  -5  -1   4  134.60   10.96
  -5   1   4  129.85   10.71
  -5   1   4  123.94   12.66
  -5   1   4  146.21    8.18
  -5   1   4  130.01   15.20
   5   1  -4  141.31   13.49
  -4  -1   4 2635.54   95.50
   4  -1  -4 2589.26   93.49
  -4  -1   4 2424.97   88.68
   4  -1  -4 2400.68   91.13
  -4  -1   4 2403.21   93.15
   4   1  -4 2304.28   91.83
  -4   1   4 2373.33   88.34
  -4   1   4 2380.42   92.22
   4   1  -4 2441.99   88.22
  -4   1   4 2442.72   83.66
  -4   1   4 2597.28   99.24
  -3  -1   4 2395.28   86.92
  -3  -1   4 2413.44   91.61
   3  -1  -4 2357.84   90.28
   3  -1  -4 2496.12   90.94
  -3  -1   4 2407.52   91.93
   3   1  -4 2452.28   87.20
   3   1  -4 2396.85   90.52
   3   1  -4 2472.17   89.46
  -3   1   4 2575.10   87.16
  -3   1   4 2201.59   80.94
  -3   1   4 2617.09   91.79
  -3   1   4 2474.44   96.97
   2  -1  -4  932.42   43.78
  -2  -1   4  885.25   32.74
  -2  -1   4  840.43   39.22
  -2  -1   4  938.00   40.73
   2  -1  -4  924.20   38.70
   2  -1  -4  956.32   40.28
  -2  -1   4  881.34   35.80
  -2   1   4 1023.14   40.99
   2   1  -4  834.11   38.73
  -2   1   4  963.12   36.04
   2   1  -4  831.16   37.76
  -2   1   4 1005.10   45.19
  -2   1   4  840.17   31.66
   2   1  -4  921.48   36.95
  -1  -1   4   29.21    5.56
  -1  -1   4   26.84    3.01
   1  -1  -4   27.89    4.45
   1  -1  -4   21.63    3.54
  -1  -1   4   44.54    4.42
   1  -1  -4   23.85    5.14
   1   1  -4   25.32    4.74
  -1   1   4   28.47    2.68
  -1   1   4   24.73    4.86
   1   1  -4   31.82    4.82
   1   1  -4   32.95    4.90
  -1   1   4   34.70    7.00
   1   1  -4   27.89    5.35
  -1   1   4   25.28    3.54
   0  -1   4  200.10   10.05
   0  -1  -4  204.16   14.33
   0  -1  -4  209.40   11.63
   0  -1  -4  212.39   17.08
   0  -1   4  203.58   13.49
   0  -1  -4  221.09   13.03
   0  -1   4  211.45   10.39
   0   1   4  236.76    9.87
   0   1   4  223.46   13.45
   0   1  -4  210.82   13.84
   0   1  -4  201.99   12.85
   0   1  -4  211.36   14.01
   0   1   4  236.67   11.24
   0   1  -4  216.20   12.77
   1  -1   4 1176.58   46.99
  -1  -1  -4 1148.07   47.09
   1  -1   4 1239.76   43.44
  -1  -1  -4 1159.71   45.36
  -1  -1  -4 1239.11   49.32
   1  -1   4 1199.53   42.47
  -1  -1  -4 1199.52   53.38
   1   1   4 1291.84   44.19
   1   1   4 1264.02   42.97
   1   1   4 1299.72   47.39
  -1   1  -4 1104.93   48.65
  -1   1  -4 1209.15   46.43
  -1   1  -4 1262.70   47.58
  -1   1  -4 1244.29   48.23
  -2  -1  -4 2766.38  104.62
  -2  -1  -4 2932.71  106.87
   2  -1   4 3049.68  100.41
   2  -1   4 2972.57  101.69
  -2  -1  -4 3044.37  106.65
   2  -1   4 2918.46  105.76
  -2  -1  -4 2898.54  113.38
   2   1   4 3100.64  106.11
  -2   1  -4 3062.11  105.51
   2   1   4 3321.34  102.87
  -2   1  -4 2932.08  110.41
   2   1   4 3084.23  101.46
  -2   1  -4 2959.94  107.16
  -2   1  -4 3078.34  106.21
  -3  -1  -4 3052.43  111.70
  -3  -1  -4 2969.48  109.02
  -3  -1  -4 3020.50  118.23
  -3  -1  -4 3024.80  106.05
   3  -1   4 3072.68  105.10
  -3   1  -4 3223.93  110.16
   3   1   4 3179.95  110.41
   3   1   4 3302.24  105.36
  -3   1  -4 3143.32  116.96
  -3   1  -4 3102.44  109.70
   4  -1   4 1551.54   53.38
  -4  -1  -4 1685.48   70.04
  -4  -1  -4 1481.81   60.81
  -4  -1  -4 1514.11   57.39
  -4   1  -4 1517.56   66.98
  -4   1  -4 1419.87   52.07
  -4   1  -4 1434.82   57.91
   4   1   4 1479.41   53.10
   4   1   4 1378.66   58.16
  -4   1  -4 1589.50   58.18
  -5  -1  -4    3.31    2.28
  -5  -1  -4    1.39    3.56
   5  -1   4    9.21    2.47
   5   1   4    7.23    2.16
  -5   1  -4    2.04    1.58
  -5   1  -4   12.13    6.16
  -5   1  -4    2.41    2.32
  -5   1  -4   13.88    4.27
   6  -1   4  136.54    8.31
  -6  -1  -4  159.06   11.86
  -6  -1  -4  137.99   17.91
  -6   1  -4  142.71    8.78
  -6   1  -4  146.70   12.24
   6   1   4  141.84    8.58
  -6   1  -4  138.22   18.06
  -7  -1  -4  967.45   42.05
  -7  -1  -4  968.90   57.86
  -7   1  -4  997.33   43.85
  -7   1  -4  999.31   58.95
   7   1   4  944.07   36.92
   8  -1   4  898.20   34.45
  -8  -1  -4  896.71   34.30
   8   1   4  903.65   34.29
  -8   1  -4  946.33   34.77
  -8   1  -4  970.51   43.86
   9  -1   4  624.31   24.39
  -9  -1  -4  618.37   25.09
   9  -1   4  636.94   24.80
   9   1   4  639.26   24.77
   9   1   4  634.38   25.03
  -9   1  -4  641.60   25.62
 -10  -1  -4  512.55   21.86
  10  -1   4  573.77   21.98
  10  -1   4  536.78   21.51
  10   1   4  541.64   21.94
 -10   1  -4  518.10   22.30
  10   1   4  518.62   21.51
  11  -1   4    7.47    2.36
  11  -1   4    9.33    2.80
 -11  -1  -4    7.88    2.54
  11   1   4    7.73    2.63
  11   1   4    4.69    2.48
 -11   1  -4   10.70    2.90
  12  -1   4  370.18   15.90
  12  -1   4  367.07   16.00
 -12  -1  -4  369.02   16.05
  12   1   4  365.65   15.76
 -12   1  -4  370.06   16.23
  12   1   4  386.43   16.23
  13  -1   4  571.06   21.50
  13  -1   4  556.56   21.48
 -13  -1  -4  551.43   21.44
  13   1   4  560.43   21.58
 -13   1  -4  556.44   21.67
  13   1   4  562.53   21.23
  14  -1   4  467.72   17.79
  14  -1   4  482.85   17.44
  14   1   4  463.03   17.14
  14   1   4  448.45   17.30
  14  -2  -4    6.42    1.69
 -14   2   4    4.46    1.57
  14   2  -4   10.17    1.75
  13  -2  -4  474.60   18.99
 -13   2   4  458.29   18.16
  13   2  -4  463.37   18.33
 -12  -2   4   14.69    2.65
  12  -2  -4   24.06    3.99
  12   2  -4   13.48    2.88
 -12   2   4   13.69    2.68
  11  -2  -4 1615.40   57.68
 -11  -2   4 1586.85   56.05
  11   2  -4 1560.00   56.49
 -11   2   4 1596.93   55.92
  10  -2  -4   69.25    6.06
 -10  -2   4   57.08    5.12
 -10   2   4   63.50    5.21
  10   2  -4   72.06    5.80
  -9  -2   4   73.23    5.69
   9  -2  -4   70.17    6.14
  -9   2   4   76.19    7.09
  -9   2   4   76.69    5.67
   9   2  -4   85.92    6.23
   8  -2  -4   21.54    8.99
   8  -2  -4   11.24    4.99
  -8   2   4   11.96    2.70
  -8   2   4   12.80    3.16
   8   2  -4   15.32    3.10
  -8   2   4    5.90    4.78
  -8   2   4   12.85    3.30
   7  -2  -4 1233.31   56.68
  -7  -2   4 1124.80   49.81
   7  -2  -4 1132.37   51.89
  -7   2   4 1127.07   49.03
  -7   2   4 1167.25   54.79
  -7   2   4 1072.41   60.77
  -7   2   4 1236.32   43.36
  -6  -2   4    4.88    4.27
   6  -2  -4    2.62    2.80
  -6  -2   4    5.00    2.88
   6  -2  -4    8.77    4.39
  -6   2   4    4.81    4.54
  -6   2   4    5.98    2.04
  -6   2   4    3.23    3.25
  -6   2   4    1.91    2.16
   5  -2  -4 5304.13  185.29
  -5  -2   4 5310.54  180.24
  -5  -2   4 5040.62  185.45
   5  -2  -4 5282.53  183.41
  -5   2   4 5583.37  180.19
  -5   2   4 4912.31  183.75
  -5   2   4 5253.53  193.78
  -5   2   4 5024.51  173.31
  -4  -2   4   16.07    4.25
  -4  -2   4   15.36    2.40
   4  -2  -4   19.64    4.81
   4  -2  -4   22.64    6.09
  -4  -2   4   18.41    4.83
  -4   2   4   16.77    2.62
  -4   2   4   19.30    4.95
  -4   2   4   18.56    3.87
  -4   2   4   16.61    7.19
   4   2  -4   12.99    4.50
   3  -2  -4   24.04    4.76
  -3  -2   4   23.84    4.82
   3  -2  -4   18.66    5.23
  -3  -2   4   19.46    5.74
  -3  -2   4   20.02    3.96
  -3   2   4   24.06    6.94
   3   2  -4   19.59    4.60
  -3   2   4   20.72    2.91
   3   2  -4   20.81    3.48
  -3   2   4   32.35    4.43
   3   2  -4   21.84    4.89
  -3   2   4   21.25    4.93
  -2  -2   4    8.61    2.10
   2  -2  -4    5.63    2.42
   2  -2  -4    6.04    3.38
  -2  -2   4    5.77    2.28
  -2  -2   4    8.33    3.57
  -2   2   4    5.99    2.22
   2   2  -4    7.17    2.53
  -2   2   4   10.25    3.85
  -2   2   4    4.16    3.46
   2   2  -4    4.34    2.51
  -2   2   4    4.77    1.23
   2   2  -4    1.67    2.02
  -1  -2   4 2623.69  102.44
  -1  -2   4 2777.89   97.76
   1  -2  -4 2600.71  109.50
  -1  -2   4 2873.03   96.48
   1  -2  -4 3094.17  105.77
   1  -2  -4 2847.14   99.53
  -1   2   4 2943.15  101.70
   1   2  -4 2779.98  101.46
   1   2  -4 2966.48  101.93
  -1   2   4 3028.31   98.36
  -1   2   4 2528.93   94.60
  -1   2   4 3285.92  111.88
   1   2  -4 2862.17   99.17
   1   2  -4 2579.09   97.55
   0  -2   4  461.75   19.27
   0  -2   4  493.74   19.19
   0  -2  -4  460.51   28.48
   0  -2  -4  427.35   24.36
   0  -2   4  466.09   22.98
   0  -2  -4  479.82   21.58
   0   2  -4  460.20   22.88
   0   2  -4  454.71   21.55
   0   2   4  454.54   18.00
   0   2   4  459.17   20.06
   0   2  -4  459.15   19.91
   0   2   4  494.11   22.36
   0   2  -4  481.99   22.44
   1  -2   4 3468.60  129.84
   1  -2   4 3812.36  124.72
  -1  -2  -4 3715.07  139.40
   1  -2   4 3732.86  126.83
  -1  -2  -4 3832.73  130.44
  -1  -2  -4 3902.41  133.77
   1   2   4 3841.81  125.72
  -1   2  -4 3602.71  129.88
   1   2   4 3862.49  130.10
   1   2   4 3960.03  127.99
  -1   2  -4 3818.57  130.21
  -1   2  -4 3619.54  129.85
  -2  -2  -4  130.73   10.29
  -2  -2  -4  116.91    9.88
   2  -2   4  131.19    7.83
  -2  -2  -4  117.69   13.33
  -2   2  -4  132.49   11.30
   2   2   4  127.39    9.50
  -2   2  -4  137.51    9.92
   2   2   4  130.91    7.27
  -2   2  -4  136.95   10.00
   2   2   4  137.42    8.59
  -3  -2  -4 1065.12   41.04
  -3  -2  -4 1099.89   52.60
  -3  -2  -4 1055.67   42.93
  -3  -2  -4 1115.05   45.92
   3  -2   4 1095.56   39.69
  -3   2  -4 1105.90   43.60
   3   2   4 1118.97   39.32
  -3   2  -4 1041.97   38.15
  -3   2  -4 1065.54   43.45
  -3   2  -4 1077.30   48.90
   3   2   4 1059.39   38.74
   3   2   4 1065.41   43.62
   4  -2   4   22.22    3.17
  -4  -2  -4   19.92    5.11
  -4  -2  -4   22.23    3.72
  -4  -2  -4   21.32    6.83
  -4  -2  -4   20.87    4.06
   4   2   4   23.83    3.19
  -4   2  -4   22.22    6.61
  -4   2  -4   17.82    4.24
  -4   2  -4   17.95    4.22
   4   2   4   30.28    3.56
   4   2   4   18.25    4.28
  -4   2  -4   17.99    2.75
  -5  -2  -4 5574.85  194.39
   5  -2   4 5761.24  191.23
  -5  -2  -4 5720.45  211.71
  -5  -2  -4 5695.59  195.02
  -5   2  -4 5773.73  198.13
  -5   2  -4 5653.61  198.33
  -5   2  -4 5932.93  211.97
   5   2   4 5705.58  191.34
   5   2   4 5752.42  191.05
  -5   2  -4 5748.99  190.31
  -6  -2  -4   72.95    7.66
  -6  -2  -4   81.07   14.16
   6  -2   4   73.83    5.86
  -6   2  -4   80.82    9.33
   6   2   4   88.93    6.58
  -6   2  -4   71.18    5.75
  -6   2  -4   75.27    9.38
  -6   2  -4   75.21   14.13
  -7  -2  -4  549.11   22.83
  -7   2  -4  616.32   31.56
  -7   2  -4  595.07   24.35
  -7   2  -4  594.92   44.00
   7   2   4  569.47   24.48
   8  -2   4   24.84    3.70
  -8  -2  -4   22.09    3.39
  -8   2  -4   24.66    4.07
  -8   2  -4   27.05    7.41
   8   2   4   30.99    4.21
   9  -2   4  222.16   11.05
  -9  -2  -4  219.51   11.33
  -9   2  -4  237.01   11.60
   9   2   4  216.01   11.38
   9   2   4  232.42   11.44
  -9   2  -4  243.71   12.28
 -10  -2  -4   25.78    3.91
  10  -2   4   16.51    3.16
  10  -2   4   16.76    3.28
  10   2   4   23.31    4.01
 -10   2  -4   17.89    3.89
  10   2   4   24.43    3.82
  11  -2   4 1724.26   61.59
  11  -2   4 1767.77   61.79
 -11  -2  -4 1800.50   62.14
  11   2   4 1735.11   61.72
  11   2   4 1784.67   62.20
 -11   2  -4 1766.91   62.55
  12  -2   4   20.42    3.57
  12  -2   4   28.77    3.95
 -12  -2  -4   24.51    3.56
  12   2   4   26.13    3.92
  12   2   4   23.77    3.53
 -12   2  -4   24.15    3.85
  13  -2   4   35.27    3.52
 -13  -2  -4   35.08    3.42
  13  -2   4   40.40    4.10
  13   2   4   32.38    3.37
  13   2   4   35.92    3.99
 -13   2  -4   32.51    3.73
  14  -2   4    0.07    0.98
  14   2   4    2.35    1.12
  14   2   4    0.35    1.09
  14  -3  -4  259.68   10.97
 -13  -3   4  523.15   20.42
  13  -3  -4  533.53   21.55
 -13   3   4  556.44   20.97
  13   3  -4  574.01   20.79
 -12  -3   4    3.89    1.87
  12  -3  -4   11.16    2.84
  12   3  -4    4.50    1.92
 -12   3   4    3.47    1.67
  12   3  -4    5.26    1.57
  11  -3  -4    7.86    2.75
 -11  -3   4    7.86    2.34
 -11   3   4    3.71    1.85
  11   3  -4    6.82    2.10
  11   3  -4    7.13    1.89
 -10  -3   4  603.66   24.50
  10  -3  -4  639.81   26.06
 -10   3   4  654.07   24.72
 -10   3   4  595.78   26.86
  10   3  -4  619.68   23.29
  10   3  -4  645.82   24.92
 -10   3   4  583.09   26.84
  -9  -3   4 1139.27   42.32
   9   3  -4 1165.70   41.00
  -9   3   4 1166.46   43.83
  -9   3   4 1172.18   42.27
  -9   3   4 1172.95   44.58
   9   3  -4 1172.03   42.50
  -9   3   4 1134.97   43.69
   8  -3  -4  289.79   22.50
  -8  -3   4  365.12   19.52
  -8   3   4  311.91   15.22
  -8   3   4  321.85   14.34
  -8   3   4  342.79   16.05
   8   3  -4  310.73   14.42
  -7  -3   4  900.73   40.59
   7  -3  -4  810.24   45.36
  -7   3   4  897.08   53.41
  -7   3   4  787.96   38.74
  -7   3   4  873.68   44.05
  -7   3   4  920.89   33.59
   6  -3  -4   69.19    9.96
  -6  -3   4   84.73    8.96
  -6   3   4   71.66   13.13
  -6   3   4   76.33    5.58
  -6   3   4   66.85    9.64
  -6   3   4   65.86    9.64
  -6   3   4   71.15    8.18
   5  -3  -4  282.44   19.99
   5  -3  -4  303.26   20.27
  -5  -3   4  290.20   17.47
  -5   3   4  292.35   12.81
  -5   3   4  307.13   20.16
  -5   3   4  298.55   17.40
  -5   3   4  260.27   24.70
   4  -3  -4 1032.21   46.12
   4  -3  -4 1020.64   45.63
  -4  -3   4 1000.53   42.14
  -4  -3   4 1055.03   38.03
   4   3  -4 1020.45   37.34
  -4   3   4 1140.20   56.51
  -4   3   4 1037.13   36.64
  -4   3   4 1044.11   42.18
  -4   3   4  999.38   44.66
   4   3  -4 1021.91   45.18
  -3  -3   4 4903.70  170.46
   3  -3  -4 5071.70  172.97
  -3  -3   4 5011.66  166.88
   3  -3  -4 5071.29  175.94
  -3   3   4 5526.30  174.85
  -3   3   4 4795.42  169.93
   3   3  -4 4809.33  173.63
   3   3  -4 4755.91  165.67
  -3   3   4 4817.00  164.69
  -3   3   4 5233.11  187.02
   2  -3  -4  306.33   16.00
  -2  -3   4  313.26   13.99
   2  -3  -4  358.55   20.85
  -2  -3   4  303.50   15.61
   2   3  -4  287.56   14.35
   2   3  -4  291.64   17.74
  -2   3   4  315.39   15.68
  -2   3   4  294.72   17.62
  -2   3   4  271.67   22.65
  -2   3   4  289.87   12.27
  -1  -3   4 1344.93   49.78
  -1  -3   4 1230.10   50.40
   1  -3  -4 1371.61   63.95
   1  -3  -4 1440.37   51.88
   1  -3  -4 1543.86   59.25
  -1   3   4 1285.72   62.33
  -1   3   4 1425.93   51.56
  -1   3   4 1464.73   53.71
   1   3  -4 1373.50   54.91
  -1   3   4 1414.46   48.26
   1   3  -4 1422.99   51.33
   0  -3  -4  146.27   15.29
   0  -3  -4  165.87   10.22
   0  -3   4  153.78    8.99
   0  -3  -4  160.64   13.37
   0  -3   4  137.98    8.24
   0   3   4  154.31    7.85
   0   3   4  161.91   10.54
   0   3  -4  150.39   11.29
   0   3  -4  158.73   10.29
   0   3   4  149.95    9.47
  -1  -3  -4 1392.19   54.77
  -1  -3  -4 1377.15   51.19
  -1  -3  -4 1389.55   61.13
   1  -3   4 1299.34   48.68
   1   3   4 1370.37   47.26
  -1   3  -4 1234.47   50.58
  -1   3  -4 1351.12   52.01
   1   3   4 1268.23   50.35
   1   3   4 1365.58   49.80
  -2  -3  -4 1100.92   43.20
  -2  -3  -4 1054.32   42.78
   2  -3   4 1050.75   39.14
  -2  -3  -4 1042.81   40.14
  -2  -3  -4 1031.96   50.42
  -2   3  -4 1130.35   42.46
   2   3   4  963.41   39.90
   2   3   4 1006.15   41.14
  -2   3  -4 1050.50   42.07
  -2   3  -4 1043.86   37.08
  -2   3  -4 1006.72   42.65
   2   3   4 1101.96   38.04
   2   3   4  966.71   36.96
  -3  -3  -4 2815.72  111.39
  -3  -3  -4 2825.03   99.28
  -3  -3  -4 2730.83  102.37
   3  -3   4 2885.96   96.40
  -3  -3  -4 2736.08   98.00
  -3   3  -4 2758.83   94.21
  -3   3  -4 2861.65  100.82
  -3   3  -4 2690.18  104.47
   3   3   4 2849.93   95.43
   3   3   4 2684.37   99.77
  -3   3  -4 2913.16  100.57
   3   3   4 2810.23   94.65
  -4  -3  -4  503.23   23.51
  -4  -3  -4  511.42   27.96
  -4  -3  -4  510.25   33.11
  -4  -3  -4  516.65   23.67
   4  -3   4  497.88   21.15
  -4   3  -4  486.87   30.62
  -4   3  -4  484.15   25.34
  -4   3  -4  515.01   19.97
   4   3   4  494.88   25.26
   4   3   4  528.98   21.28
  -4   3  -4  513.65   25.32
   4   3   4  499.30   20.46
  -5  -3  -4   35.40    7.37
  -5  -3  -4   31.50    8.81
  -5  -3  -4   35.04    6.32
  -5  -3  -4   32.62    5.10
   5  -3   4   38.63    4.25
  -5   3  -4   47.85    6.95
   5   3   4   40.08    4.26
   5   3   4   37.56    4.44
  -5   3  -4   38.36    9.13
   5   3   4   33.17    6.08
  -5   3  -4   39.98    3.94
  -5   3  -4   39.72    6.38
  -6  -3  -4  627.60   36.61
  -6  -3  -4  715.26   44.37
  -6   3  -4  682.02   33.91
  -6   3  -4  698.92   34.58
  -6   3  -4  688.53   26.84
   6   3   4  664.61   27.48
  -6   3  -4  688.69   44.64
   6   3   4  686.38   28.04
  -7  -3  -4 1080.52   39.67
  -7   3  -4 1117.93   64.68
   7   3   4 1074.73   42.14
  -7   3  -4 1140.61   41.46
  -7   3  -4 1106.18   50.26
   8  -3   4  355.28   15.33
  -8  -3  -4  362.79   15.65
   8   3   4  351.54   18.03
   8   3   4  366.81   15.73
  -8   3  -4  379.43   17.60
  -8   3  -4  389.54   16.74
  -8   3  -4  333.67   23.55
  -8   3  -4  345.14   15.30
  -8   3  -4  347.55   16.08
   8   3   4  344.15   15.87
  -9  -3  -4  611.39   24.54
   9  -3   4  626.03   24.42
  -9   3  -4  662.64   25.84
  -9   3  -4  618.24   25.13
   9   3   4  602.18   24.91
   9   3   4  611.78   24.66
  -9   3  -4  632.96   24.64
   9   3   4  622.69   24.05
  10  -3   4  209.95   10.69
 -10  -3  -4  201.92   10.59
 -10   3  -4  210.81   10.98
 -10   3  -4  197.89   11.31
  10   3   4  195.57   10.53
  10   3   4  213.72   11.20
  11  -3   4   32.80    4.20
 -11  -3  -4   35.73    4.26
  11  -3   4   29.62    4.20
  11   3   4   30.89    4.11
  11   3   4   41.12    5.08
 -11   3  -4   28.78    4.75
 -12  -3  -4  144.24    7.86
  12  -3   4  142.15    8.02
  12  -3   4  148.12    8.20
  12   3   4  136.28    7.70
 -12   3  -4  140.96    8.53
  12   3   4  145.10    8.33
  13  -3   4  732.70   26.29
  13  -3   4  744.91   26.52
 -13  -3  -4  711.47   26.00
  13   3   4  714.07   26.32
 -13   3  -4  695.80   26.64
  13   3   4  696.39   25.72
  13  -4  -4   17.45    2.84
 -13  -4   4   17.27    2.42
  13   4  -4   14.49    1.90
 -13   4   4   12.84    2.44
  13   4  -4   15.90    2.25
  12  -4  -4  841.73   31.65
 -12  -4   4  799.95   30.20
 -12   4   4  802.28   30.45
  12   4  -4  844.52   30.18
  12   4  -4  803.46   28.97
 -11  -4   4   66.25    5.35
  11  -4  -4   67.83    6.15
  11   4  -4   75.31    5.49
  11   4  -4   60.01    4.39
 -11   4   4   78.46    6.71
 -11   4   4   67.90    5.46
 -10  -4   4  531.19   22.12
 -10   4   4  535.45   24.23
 -10   4   4  536.81   23.60
 -10   4   4  551.99   22.22
  10   4  -4  539.43   20.69
 -10   4   4  557.01   23.80
  10   4  -4  547.97   22.02
  -9  -4   4    0.95    1.75
   9   4  -4    1.31    1.31
  -9   4   4    4.87    2.38
  -9   4   4    1.11    1.53
   9   4  -4    1.74    1.52
  -9   4   4    1.70    1.90
  -9   4   4   11.87    3.72
   9   4  -4    0.71    1.39
   8  -4  -4  175.93   17.80
  -8  -4   4  179.62    9.95
   8   4  -4  206.67   10.32
   8   4  -4  236.96    9.65
  -8   4   4  191.01   10.19
  -8   4   4  188.54   11.09
  -8   4   4  200.56   11.01
  -8   4   4  172.10   11.13
   7  -4  -4  225.06   20.29
   7   4  -4  218.83   10.82
  -7   4   4  218.66   19.14
  -7   4   4  232.25   11.63
  -7   4   4  211.46   18.44
  -7   4   4  227.46   11.07
  -7   4   4  211.06   11.29
  -7   4   4  222.60   15.75
   6  -4  -4 2990.04  116.14
  -6  -4   4 2825.03  110.31
  -6   4   4 3249.13  110.58
  -6   4   4 2894.02  128.57
  -6   4   4 3187.05  103.17
  -6   4   4 2818.91  113.70
  -6   4   4 3318.84  118.25
  -5  -4   4   39.55    5.98
   5  -4  -4   29.36    6.35
  -5  -4   4   28.93    3.66
  -5   4   4   33.23    5.35
  -5   4   4   30.54    6.38
  -5   4   4   34.98    7.22
   5   4  -4   28.70    3.71
  -5   4   4   38.68   10.08
  -5   4   4   30.43    3.16
  -4  -4   4 1310.97   52.46
   4  -4  -4 1397.00   55.82
   4  -4  -4 1289.85   56.87
  -4  -4   4 1388.05   48.69
   4   4  -4 1295.28   47.34
  -4   4   4 1380.41   54.88
  -4   4   4 1391.65   68.14
  -4   4   4 1309.83   51.88
  -4   4   4 1297.31   45.72
   4   4  -4 1247.00   55.09
   3  -4  -4   74.24    9.41
  -3  -4   4   80.68    7.62
  -3  -4   4   79.59    6.18
   3  -4  -4   77.35    7.66
  -3   4   4   92.04   13.65
  -3   4   4   81.37    7.49
   3   4  -4   83.52    5.61
  -3   4   4   80.95    8.50
  -3   4   4   75.91    4.22
   3   4  -4   80.65    8.94
   2  -4  -4 2950.71  106.30
  -2  -4   4 2678.48   98.86
   2  -4  -4 2855.76   98.80
  -2  -4   4 2908.83   97.36
  -2   4   4 2892.96   99.68
  -2   4   4 2876.71  101.72
  -2   4   4 2626.57   95.21
   2   4  -4 2855.93  103.08
   2   4  -4 2775.38   95.34
  -2   4   4 2861.48  115.73
   1  -4  -4   91.49   10.45
  -1  -4   4   88.77    6.92
  -1  -4   4   87.29    6.66
   1  -4  -4   95.57    7.03
   1  -4  -4   91.24   13.06
   1   4  -4   80.71    8.64
  -1   4   4   88.11    7.65
   1   4  -4   96.66    7.04
  -1   4   4   84.67    7.22
  -1   4   4   87.28    5.70
   1   4  -4   86.40    5.44
   0  -4  -4 4364.94  152.48
   0  -4   4 4315.83  143.98
   0  -4  -4 4415.79  144.96
   0  -4   4 4170.11  142.87
   0  -4  -4 4330.56  159.58
   0   4  -4 4018.44  141.14
   0   4  -4 4513.67  149.39
   0   4  -4 3738.57  144.36
   0   4   4 4350.06  142.16
   0   4   4 4083.12  145.09
   0   4   4 4469.85  145.85
  -1  -4  -4   60.60    6.24
  -1  -4  -4   66.06   10.39
  -1  -4  -4   56.00    7.62
   1  -4   4   57.93    5.63
  -1   4  -4   52.96    4.32
  -1   4  -4   53.10    6.49
   1   4   4   56.65    4.66
   1   4   4   53.88    5.69
   1   4   4   56.78    4.15
  -1   4  -4   58.22    6.28
   1   4   4   56.37    5.81
  -2  -4  -4  861.06   36.47
  -2  -4  -4  887.50   36.86
  -2  -4  -4  873.01   34.77
   2  -4   4  855.07   33.56
  -2  -4  -4  896.99   45.23
  -2   4  -4  881.53   36.46
  -2   4  -4  787.90   35.68
   2   4   4  801.88   34.55
   2   4   4  826.19   30.66
  -2   4  -4  817.14   30.76
   2   4   4  808.31   34.57
   2   4   4  853.77   32.05
  -3  -4  -4   53.73    6.06
  -3  -4  -4   44.49    5.55
  -3  -4  -4   53.65    9.79
  -3  -4  -4   49.04    6.99
   3  -4   4   48.19    5.20
   3   4   4   50.32    6.17
   3   4   4   54.56    4.36
  -3   4  -4   49.32    6.64
   3   4   4   52.01    4.77
  -3   4  -4   45.31    3.99
  -3   4  -4   48.53    6.26
  -4  -4  -4 1293.00   50.75
  -4  -4  -4 1267.03   55.82
  -4  -4  -4 1325.11   62.89
   4  -4   4 1267.53   47.78
  -4   4  -4 1263.04   45.70
   4   4   4 1195.16   51.65
  -4   4  -4 1314.12   52.69
   4   4   4 1289.48   46.24
  -4   4  -4 1382.69   53.83
   4   4   4 1311.11   47.51
  -5  -4  -4   96.06   14.50
  -5  -4  -4   82.37    8.60
   5  -4   4   94.06    6.97
  -5  -4  -4   83.03   11.43
  -5   4  -4   90.31    6.14
   5   4   4   92.87    9.96
   5   4   4   89.06    6.54
  -5   4  -4   91.86    9.96
   5   4   4   96.42    7.29
  -5   4  -4   92.26    9.82
  -6  -4  -4 1576.20   76.36
  -6  -4  -4 1397.17   60.36
  -6   4  -4 1669.40   65.29
   6   4   4 1523.28   55.84
  -6   4  -4 1569.64   64.38
  -6   4  -4 1569.84   55.03
   6   4   4 1494.29   56.73
  -7  -4  -4  119.46    6.82
  -7   4  -4  110.51   12.40
  -7   4  -4  111.62    7.76
  -7   4  -4  125.40    8.19
   7   4   4  100.52    8.15
  -7   4  -4  108.71    6.99
  -7   4  -4  112.26   13.81
  -8  -4  -4    2.94    1.89
  -8   4  -4   10.09    3.06
  -8   4  -4   18.86    3.09
  -8   4  -4   -0.59    2.10
  -8   4  -4    1.32    3.16
   8   4   4    5.82    2.51
  -8   4  -4    4.20    2.35
   8   4   4    7.68    2.66
   8   4   4    3.57    2.24
   8   4   4    7.44    2.49
  -8   4  -4   11.08    3.01
  -9  -4  -4  177.03    9.30
   9  -4   4  174.23    9.32
  -9   4  -4  168.54    9.21
  -9   4  -4  153.91   10.62
   9   4   4  165.57    9.17
  -9   4  -4  171.76   10.04
   9   4   4  175.10    9.47
  -9   4  -4  162.07    9.94
   9   4   4  172.18    9.92
   9   4   4  157.34    9.33
  -9   4  -4  188.96   10.48
  10  -4   4 1154.13   41.54
 -10  -4  -4 1175.18   41.52
  10   4   4 1140.35   41.46
 -10   4  -4 1181.77   42.76
 -10   4  -4 1121.31   42.37
 -10   4  -4 1131.54   41.64
  10   4   4 1121.98   42.02
  10   4   4 1108.49   40.45
  11  -4   4   83.55    5.70
 -11  -4  -4   60.62    5.32
  11  -4   4   62.12    5.43
  11   4   4   74.59    5.93
 -11   4  -4   79.00    6.34
  11   4   4   65.45    5.28
  12  -4   4 1112.41   38.47
 -12  -4  -4 1042.32   37.92
  12  -4   4 1059.08   38.25
  12   4   4 1038.58   37.66
  12   4   4 1088.19   38.60
 -12   4  -4 1055.39   38.78
 -13  -4  -4    1.75    1.24
  13  -4   4    1.25    1.35
  13  -4   4    4.34    1.84
 -13   4  -4   -2.22    1.38
  13   4   4    1.08    1.34
  13   4   4    5.66    1.41
  13  -5  -4  261.41   11.80
 -13  -5   4  267.35   10.95
 -13   5   4  257.24   11.24
  13   5  -4  260.43   10.09
  12  -5  -4  154.34    8.95
 -12  -5   4  164.87    8.20
 -12   5   4  155.38    9.15
 -12   5   4  148.71    8.19
  12   5  -4  149.04    7.64
  12   5  -4  145.96    6.97
  11  -5  -4   53.60    5.41
 -11  -5   4   53.62    4.77
 -11   5   4   58.90    5.15
  11   5  -4   60.62    4.11
 -11   5   4   50.72    6.37
 -11   5   4   65.80    6.23
  11   5  -4   66.41    4.93
 -10  -5   4  485.71   19.53
 -10   5   4  457.27   19.42
  10   5  -4  456.16   17.73
 -10   5   4  449.59   21.17
 -10   5   4  444.45   20.41
  10   5  -4  445.12   18.73
 -10   5   4  459.86   20.89
  -9  -5   4  187.89   10.15
   9   5  -4  172.37    9.58
  -9   5   4  190.17   11.48
  -9   5   4  191.66   11.53
   9   5  -4  189.17    8.82
  -9   5   4  197.02   10.43
  -9   5   4  195.92   11.13
   9   5  -4  183.92    8.78
   8  -5  -4  791.92   46.26
  -8  -5   4  847.29   32.95
  -8   5   4  874.85   33.95
  -8   5   4  943.69   34.59
   8   5  -4  875.43   31.55
   8   5  -4  888.98   31.78
  -8   5   4  881.81   34.90
   8   5  -4  854.12   32.64
  -8   5   4  929.85   33.59
  -7   5   4  245.36   12.49
   7   5  -4  246.24   11.82
  -7   5   4  267.17   12.69
  -7   5   4  244.42   12.26
   6  -5  -4    7.68    4.76
  -6  -5   4   12.89    4.79
  -6   5   4    7.81    2.17
  -6   5   4    7.16    4.37
  -6   5   4   15.84    8.36
  -6   5   4    7.14    4.55
   6   5  -4   24.55    3.59
  -6   5   4    8.61    3.76
   5  -5  -4   44.19    7.77
  -5  -5   4   46.94    6.92
   5  -5  -4   46.63    8.47
  -5  -5   4   45.05    4.99
   5   5  -4   50.33    4.76
   5   5  -4   45.17    7.88
  -5   5   4   42.27   10.72
  -5   5   4   47.74    6.50
  -5   5   4   53.29    7.80
  -5   5   4   44.66    3.69
   4  -5  -4  957.23   42.24
   4  -5  -4 1065.11   46.81
  -4  -5   4  959.49   36.99
  -4  -5   4  891.68   39.95
  -4   5   4  999.91   41.88
   4   5  -4  917.64   43.18
  -4   5   4  988.89   55.89
   4   5  -4  979.54   35.45
  -4   5   4  883.41   32.87
  -4   5   4  888.12   39.21
   3  -5  -4  981.62   44.17
  -3  -5   4  927.34   35.83
   3  -5  -4  940.88   37.93
  -3  -5   4  956.24   38.70
   3   5  -4  949.17   41.66
   3   5  -4  870.20   33.69
  -3   5   4  975.08   40.22
  -3   5   4  781.90   49.89
  -3   5   4  852.73   37.66
   2  -5  -4  835.95   38.61
   2  -5  -4  762.49   30.58
  -2  -5   4  745.88   30.42
  -2  -5   4  734.80   31.82
  -2   5   4  823.35   46.33
  -2   5   4  749.73   32.37
  -2   5   4  679.15   32.00
   2   5  -4  776.19   35.26
   2   5  -4  745.36   28.25
   1  -5  -4    5.22    3.54
  -1  -5   4    1.01    1.37
   1  -5  -4    6.95    2.14
  -1  -5   4    3.04    1.93
   1  -5  -4    2.50    3.40
  -1   5   4    2.96    1.57
   1   5  -4    2.48    1.40
  -1   5   4    6.09    2.39
   1   5  -4    3.20    2.40
   0  -5  -4  199.39   19.51
   0  -5  -4  225.29   12.17
   0  -5  -4  195.97   15.89
   0  -5   4  222.28   12.14
   0   5   4  198.62   10.66
   0   5   4  205.08   11.97
   0   5  -4  224.27   15.23
   0   5  -4  209.65   12.40
   0   5   4  181.34   12.22
   0   5  -4  194.64    9.51
  -1  -5  -4  603.14   26.60
   1  -5   4  608.98   25.60
  -1  -5  -4  532.17   28.64
  -1  -5  -4  630.59   36.88
   1   5   4  524.76   21.55
   1   5   4  638.44   24.18
  -1   5  -4  620.35   27.22
   1   5   4  576.43   25.33
  -1   5  -4  607.27   28.46
  -1   5  -4  578.08   22.34
   1   5   4  552.47   26.25
  -2  -5  -4 3450.30  130.41
  -2  -5  -4 3687.32  131.71
   2  -5   4 3731.84  129.54
  -2  -5  -4 3929.55  144.82
  -2  -5  -4 3757.18  132.87
  -2   5  -4 3595.81  125.78
  -2   5  -4 3750.16  132.43
   2   5   4 3867.39  125.43
  -2   5  -4 3857.72  132.77
   2   5   4 3742.41  127.52
   2   5   4 3967.37  130.53
  -3  -5  -4 2348.61   87.12
  -3  -5  -4 2399.61   90.98
   3  -5   4 2441.53   85.30
  -3  -5  -4 2431.27  100.42
   3   5   4 2384.44   81.74
  -3   5  -4 2469.01   88.81
   3   5   4 2372.37   87.26
  -3   5  -4 2405.40   81.88
  -3   5  -4 2332.06   89.24
   3   5   4 2404.05   83.76
   4  -5   4 1082.25   41.40
  -4  -5  -4 1053.73   55.06
  -4  -5  -4 1042.66   44.00
  -4  -5  -4 1008.13   48.18
  -4   5  -4 1138.97   46.02
  -4   5  -4 1098.97   46.67
   4   5   4  990.32   44.24
  -4   5  -4 1043.41   38.52
   4   5   4 1093.09   39.01
   4   5   4 1074.98   40.80
  -5  -5  -4   22.73    7.75
  -5  -5  -4   18.36    4.94
   5  -5   4   28.09    5.66
  -5  -5  -4   23.78    6.96
   5   5   4   29.89    4.25
   5   5   4   26.93    5.84
  -5   5  -4   31.39    6.17
   5   5   4   27.04    3.65
  -5   5  -4   22.06    6.22
  -5   5  -4   23.79    3.30
  -6  -5  -4  417.45   32.02
  -6  -5  -4  457.31   18.61
  -6  -5  -4  518.69   28.78
   6   5   4  452.99   21.72
   6   5   4  458.84   20.64
  -6   5  -4  497.23   27.94
  -6   5  -4  495.46   20.14
  -6   5  -4  486.69   19.50
   6   5   4  441.86   28.14
  -6   5  -4  480.65   28.17
  -7  -5  -4  148.78    7.95
   7   5   4  159.90    8.93
  -7   5  -4  139.34   14.30
   7   5   4  125.39    9.30
  -7   5  -4  160.60    9.45
  -7   5  -4  137.95    8.35
   7   5   4  144.40   11.08
  -7   5  -4  137.17    7.69
  -7   5  -4  147.88    8.44
  -7   5  -4  156.86    9.19
   7   5   4  129.22    9.91
   7   5   4  160.00   10.66
  -8  -5  -4 1348.36   47.55
   8   5   4 1306.57   47.90
  -8   5  -4 1380.80   47.68
  -8   5  -4 1372.15   48.87
   8   5   4 1324.91   48.42
   8   5   4 1335.48   48.00
  -8   5  -4 1323.16   47.90
  -8   5  -4 1334.54   49.08
   8   5   4 1298.55   47.64
   9  -5   4   64.55    5.49
  -9  -5  -4   68.20    5.42
  -9   5  -4   75.97    5.63
   9   5   4   69.76    6.26
   9   5   4   56.87    5.16
   9   5   4   71.80    5.72
  -9   5  -4   66.34    6.20
   9   5   4   70.06    5.62
  -9   5  -4   73.43    6.35
  -9   5  -4   71.25    7.01
  -9   5  -4   83.43    6.64
 -10  -5  -4   80.36    5.77
  10  -5   4   85.67    6.16
 -10   5  -4   77.80    5.89
  10   5   4   83.25    5.74
 -10   5  -4   68.74    6.41
  10   5   4   79.96    6.41
  10   5   4   72.44    5.60
 -10   5  -4   82.85    6.61
 -10   5  -4   77.50    6.70
 -11  -5  -4    2.99    1.79
  11  -5   4    1.99    1.98
  11  -5   4    0.49    1.55
 -11   5  -4    0.51    2.30
 -11   5  -4   -1.11    1.92
 -11   5  -4    1.02    2.31
  11   5   4    1.64    1.73
  11   5   4    1.54    1.29
 -12  -5  -4  409.72   15.89
  12  -5   4  404.40   16.20
  12  -5   4  395.42   16.22
  12   5   4  401.97   16.29
  12   5   4  385.78   15.49
 -12   5  -4  393.28   16.66
  13  -5   4  280.84   11.54
  13  -5   4  274.42   11.34
  13   5   4  283.37   11.45
  13   5   4  280.56   10.86
 -13  -6   4  170.15    7.92
  13  -6  -4  183.19    8.75
  13   6  -4  188.33    7.31
 -13   6   4  181.10    8.31
 -12  -6   4   24.05    2.95
  12  -6  -4   27.18    3.53
  12   6  -4   27.37    2.40
 -12   6   4   28.73    4.24
 -11  -6   4  948.27   33.36
  11  -6  -4  890.20   34.33
  11   6  -4  883.49   31.69
 -11   6   4  929.99   33.67
 -11   6   4  900.53   35.05
 -11   6   4  884.51   35.87
  11   6  -4  857.65   32.46
 -10  -6   4  524.46   21.32
  10   6  -4  519.28   19.69
  10   6  -4  503.48   20.59
  10   6  -4  523.41   19.03
 -10   6   4  531.90   23.17
 -10   6   4  500.40   22.29
 -10   6   4  533.84   21.60
 -10   6   4  518.74   23.15
  -9  -6   4  102.31    6.81
   9   6  -4   95.83    5.67
  -9   6   4   94.59    7.37
  -9   6   4   98.43    7.69
   9   6  -4   95.13    6.31
   9   6  -4   91.81    5.78
  -9   6   4  116.96    7.49
  -9   6   4  103.83    8.15
  -8  -6   4    8.21    2.39
  -8   6   4    8.92    2.80
  -8   6   4   13.97    3.58
   8   6  -4    7.87    1.93
   8   6  -4    8.64    2.17
   8   6  -4   12.32    2.68
  -8   6   4   11.20    2.81
  -8   6   4   13.04    3.23
   7  -6  -4  674.28   40.31
  -7  -6   4  693.19   27.47
  -7   6   4  729.53   28.32
   7   6  -4  718.06   26.24
  -7   6   4  726.79   29.66
  -7   6   4  716.12   28.14
   7   6  -4  716.35   27.40
  -7   6   4  730.90   28.04
   7   6  -4  727.51   26.93
   6  -6  -4  555.97   33.93
  -6   6   4  512.03   21.84
  -6   6   4  552.43   21.47
  -6   6   4  546.24   22.49
   6   6  -4  568.08   21.89
   6   6  -4  538.94   22.89
  -5  -6   4 2524.21   89.61
  -5  -6   4 2688.81   95.38
   5  -6  -4 2365.79   97.06
   5  -6  -4 2479.40  100.97
  -5   6   4 2402.84   92.72
  -5   6   4 2485.72   94.91
   5   6  -4 2611.12   87.76
   5   6  -4 2523.54   98.30
  -5   6   4 2701.99  116.96
  -5   6   4 2554.01   85.13
   4  -6  -4  310.17   22.67
   4  -6  -4  324.94   19.78
  -4  -6   4  311.79   19.09
  -4  -6   4  311.90   16.52
  -4   6   4  311.36   29.47
  -4   6   4  314.25   18.50
  -4   6   4  327.59   19.43
   4   6  -4  359.06   15.35
   4   6  -4  343.68   21.87
   3  -6  -4   53.73    8.74
   3  -6  -4   58.79    6.37
  -3  -6   4   60.47    6.11
  -3  -6   4   60.45    7.12
   3   6  -4   57.26    8.02
  -3   6   4   52.45    6.83
  -3   6   4   63.82   13.11
  -3   6   4   59.53    6.91
   3   6  -4   58.83    4.94
   2  -6  -4  215.89   23.06
  -2  -6   4  214.93   12.45
   2  -6  -4  199.39   16.92
  -2  -6   4  218.11   13.52
   2  -6  -4  217.77   11.67
   2   6  -4  204.91   10.27
  -2   6   4  212.67   12.64
   2   6  -4  202.15   15.16
  -2   6   4  190.74   13.32
  -2   6   4  201.06   21.85
   1  -6  -4 3214.18  107.60
   1  -6  -4 2747.43  124.83
  -1  -6   4 3363.25  109.53
   1  -6  -4 2922.30  116.57
  -1   6   4 3080.12  107.36
  -1   6   4 3082.05  108.20
   1   6  -4 3331.76  114.89
  -1   6   4 3262.32  111.74
   1   6  -4 3171.15  105.58
   0  -6   4 1343.87   49.72
   0  -6  -4 1259.31   55.52
   0  -6  -4 1254.55   63.42
   0  -6  -4 1316.94   48.94
   0   6   4 1238.79   47.57
   0   6  -4 1243.93   45.62
   0   6  -4 1349.86   54.35
   0   6   4 1302.86   51.18
   0   6   4 1371.68   48.70
  -1  -6  -4 2227.44   83.76
  -1  -6  -4 2340.21   97.44
  -1  -6  -4 2455.50   83.80
   1  -6   4 2289.01   82.21
  -1  -6  -4 2081.93   85.40
  -1   6  -4 2304.78   78.14
   1   6   4 2297.89   80.55
  -1   6  -4 2231.43   83.42
  -1   6  -4 2381.47   86.48
   1   6   4 2465.14   81.97
   1   6   4 2188.23   83.83
   1   6   4 2215.56   77.03
  -2  -6  -4  141.38   16.45
  -2  -6  -4  132.58   10.70
   2  -6   4  124.52    9.81
  -2  -6  -4  136.08   11.24
  -2   6  -4  117.70   10.72
   2   6   4  144.03   10.24
  -2   6  -4  128.62    7.54
  -2   6  -4  139.24   11.48
   2   6   4  131.89    7.11
   2   6   4  131.90    8.83
  -3  -6  -4  261.39   16.29
  -3  -6  -4  287.55   24.33
   3  -6   4  263.96   15.21
  -3  -6  -4  249.11   17.82
  -3   6  -4  256.03   12.21
   3   6   4  263.42   16.03
  -3   6  -4  264.60   17.74
  -3   6  -4  253.06   16.68
   3   6   4  260.56   13.95
   3   6   4  264.30   12.03
  -4  -6  -4  321.44   19.38
   4  -6   4  348.13   17.74
  -4  -6  -4  315.93   26.60
  -4  -6  -4  328.66   22.53
  -4   6  -4  336.57   21.72
  -4   6  -4  319.94   14.63
   4   6   4  347.07   15.04
   4   6   4  325.78   19.85
  -4   6  -4  347.74   20.53
   4   6   4  312.47   16.51
  -5  -6  -4 2002.32   86.62
   5   6   4 2098.78   74.00
  -5   6  -4 2288.33   85.25
   5   6   4 2064.98   76.27
  -5   6  -4 2170.13   73.71
   5   6   4 2073.52   82.59
  -5   6  -4 2102.52   73.22
  -5   6  -4 2118.82   82.20
  -6  -6  -4  542.97   20.87
  -6   6  -4  563.86   22.14
   6   6   4  512.13   24.39
   6   6   4  527.63   23.01
  -6   6  -4  495.33   21.94
  -6   6  -4  550.39   22.49
  -6   6  -4  535.57   31.19
  -6   6  -4  549.96   21.54
  -7  -6  -4  206.45   10.14
   7   6   4  221.75   11.24
   7   6   4  208.91   11.53
   7   6   4  217.51   12.54
   7   6   4  208.77   14.30
  -7   6  -4  207.40   11.26
  -7   6  -4  208.93   11.75
   7   6   4  211.19   11.13
   7   6   4  209.22   11.21
  -7   6  -4  220.93   11.74
  -7   6  -4  227.22   11.06
  -7   6  -4  223.48   10.53
  -8  -6  -4    2.67    1.46
   8   6   4    5.09    2.09
   8   6   4    1.65    2.00
  -8   6  -4    1.23    1.78
  -8   6  -4    3.84    2.31
   8   6   4    4.76    2.08
  -8   6  -4    0.88    1.41
  -8   6  -4    0.00    1.87
  -8   6  -4    3.22    1.93
   8   6   4    2.09    1.94
   8   6   4    4.69    2.65
  -9  -6  -4  342.89   15.06
  -9   6  -4  368.31   17.78
  -9   6  -4  355.31   15.51
  -9   6  -4  397.57   17.34
   9   6   4  328.30   14.98
   9   6   4  326.60   15.44
   9   6   4  356.28   15.62
   9   6   4  352.96   16.16
  -9   6  -4  353.60   16.68
 -10  -6  -4  297.18   13.07
  10  -6   4  305.55   13.55
  10   6   4  311.84   13.13
 -10   6  -4  264.78   14.36
 -10   6  -4  268.85   15.41
  10   6   4  302.43   13.21
 -10   6  -4  302.10   14.69
 -10   6  -4  326.25   13.86
  10   6   4  287.90   13.38
  10   6   4  322.14   14.25
  11  -6   4 1338.83   46.14
 -11  -6  -4 1297.59   45.58
 -11   6  -4 1247.71   47.35
  11   6   4 1309.53   45.37
 -11   6  -4 1304.89   47.40
 -11   6  -4 1309.10   46.36
  11   6   4 1310.07   46.31
 -12  -6  -4   31.72    3.13
  12  -6   4   37.40    3.61
  12  -6   4   39.76    3.68
  12   6   4   34.15    2.91
 -12   6  -4   37.93    4.14
  12   6   4   36.97    3.51
  13  -6   4   24.59    2.47
  13   6   4   24.88    2.49
  13   6   4   23.18    2.28
 -13  -7   4  394.57   14.41
  13   7  -4  373.82   13.63
 -12  -7   4    6.79    1.70
  12  -7  -4    7.34    2.06
 -12   7   4    7.24    2.48
 -12   7   4    5.10    1.64
  12   7  -4    3.67    1.14
 -11  -7   4   38.37    3.78
  11  -7  -4   38.45    4.24
 -11   7   4   32.13    4.23
 -11   7   4   37.56    4.99
  11   7  -4   37.82    2.96
 -10  -7   4   84.41    6.04
  10   7  -4   86.75    4.86
 -10   7   4   89.86    6.60
  10   7  -4   85.56    5.05
  10   7  -4   89.63    5.72
 -10   7   4   82.04    7.20
 -10   7   4   90.54    7.56
 -10   7   4   78.04    6.53
  -9  -7   4 1471.76   51.79
   9   7  -4 1536.09   51.34
  -9   7   4 1348.84   52.58
   9   7  -4 1448.05   50.12
  -9   7   4 1462.41   52.41
   9   7  -4 1470.54   50.34
  -9   7   4 1425.75   53.97
  -9   7   4 1431.09   53.29
  -8  -7   4  127.49    7.74
  -8   7   4  129.93    8.45
  -8   7   4  132.94    8.66
  -8   7   4  129.47    8.41
   8   7  -4  132.57    6.98
   8   7  -4  120.05    7.14
   8   7  -4  128.46    6.76
   8   7  -4  119.42    7.32
  -8   7   4  127.10    9.20
  -7  -7   4  330.44   14.68
   7   7  -4  335.22   14.27
   7   7  -4  294.08   15.49
  -7   7   4  345.55   16.69
   7   7  -4  323.61   13.31
  -7   7   4  326.12   15.33
   7   7  -4  323.67   13.48
   7   7  -4  318.15   14.26
  -7   7   4  316.58   15.01
  -7   7   4  311.06   14.61
   6  -7  -4  100.12   13.68
  -6  -7   4   99.99    6.53
   6   7  -4   90.88    5.55
   6   7  -4   99.33    7.43
   6   7  -4   89.68    5.68
  -6   7   4   95.02    6.07
  -6   7   4  100.22    7.98
  -6   7   4  110.07    7.53
   6   7  -4  100.54    6.55
  -5  -7   4  182.18   12.11
   5  -7  -4  192.81   18.50
  -5   7   4  191.81    8.70
   5   7  -4  203.29   11.01
   5   7  -4  176.22   16.28
   5   7  -4  195.65    9.96
  -5   7   4  182.39   10.49
   4  -7  -4  699.16   37.81
   4  -7  -4  614.17   31.25
  -4  -7   4  644.26   31.87
  -4  -7   4  651.02   28.66
  -4   7   4  648.98   46.66
  -4   7   4  639.72   30.86
   4   7  -4  629.03   33.79
  -4   7   4  688.55   31.19
   4   7  -4  668.11   26.35
   3  -7  -4 1874.86   88.33
   3  -7  -4 1785.98   72.52
  -3  -7   4 1646.24   61.99
  -3  -7   4 1595.25   68.70
   3  -7  -4 1695.56   62.25
  -3   7   4 1670.50   64.75
   3   7  -4 1663.41   67.57
   3   7  -4 1681.14   58.98
  -3   7   4 1553.24   61.62
  -3   7   4 1493.68   80.79
   2  -7  -4  119.74   17.54
   2  -7  -4  115.45    8.01
  -2  -7   4  120.24    9.29
   2  -7  -4  112.37   12.81
   2   7  -4  113.59    7.16
  -2   7   4  122.02   10.43
   2   7  -4  112.52   11.15
  -2   7   4  107.17    8.03
   1  -7  -4  501.09   30.56
  -1  -7   4  599.08   26.07
   1  -7  -4  575.43   39.21
  -1   7   4  542.68   24.41
   1   7  -4  606.20   29.88
  -1   7   4  545.59   23.64
  -1   7   4  599.17   28.00
   1   7  -4  578.10   22.37
   0  -7  -4   48.84    6.60
   0  -7   4   53.51    6.21
   0  -7  -4   47.02   10.32
   0  -7  -4   43.09    7.51
   0  -7  -4   44.36    5.30
   0   7  -4   48.07    4.22
   0   7   4   49.34    5.05
   0   7   4   47.62    5.27
   0   7  -4   48.58    7.51
   0   7   4   45.74    6.28
  -1  -7  -4 1111.65   44.64
  -1  -7  -4  973.50   54.00
   1  -7   4 1041.83   41.88
  -1  -7  -4 1055.22   42.55
  -1   7  -4 1024.10   37.31
   1   7   4 1111.94   41.18
   1   7   4 1005.67   40.06
   1   7   4  922.96   35.98
  -1   7  -4 1057.65   45.59
  -2  -7  -4  281.84   25.03
  -2  -7  -4  307.37   18.72
  -2  -7  -4  321.11   18.71
   2  -7   4  294.87   16.93
  -2   7  -4  320.14   19.33
   2   7   4  292.87   15.54
  -2   7  -4  296.84   18.49
  -2   7  -4  300.71   13.52
   2   7   4  302.46   12.86
   2   7   4  276.61   16.33
   3  -7   4 1661.99   62.71
  -3  -7  -4 1647.97   66.91
  -3  -7  -4 1509.60   75.63
  -3  -7  -4 1666.65   64.70
   3   7   4 1632.69   63.32
  -3   7  -4 1642.03   57.75
   3   7   4 1736.19   57.41
   3   7   4 1638.31   60.47
  -3   7  -4 1565.11   65.92
  -3   7  -4 1640.62   64.93
  -4  -7  -4   43.22    8.90
   4   7   4   66.95    6.47
   4   7   4   40.72    6.81
   4   7   4   44.46    4.39
  -4   7  -4   39.25    4.29
  -4   7  -4   41.38    7.35
  -4   7  -4   41.50    7.74
  -4   7  -4   42.99    4.35
  -5   7  -4  162.47    9.42
  -5   7  -4  166.18    9.41
  -5   7  -4  144.09    9.18
   5   7   4  161.69   11.20
   5   7   4  165.29    9.46
   5   7   4  175.07    9.85
  -5   7  -4  165.16    9.34
   5   7   4  154.50    8.82
  -5   7  -4  162.78   15.31
  -6  -7  -4  258.42   12.32
   6   7   4  289.99   13.56
   6   7   4  282.06   13.82
   6   7   4  271.61   13.40
   6   7   4  276.40   16.19
  -6   7  -4  295.59   14.02
   6   7   4  296.48   14.80
  -6   7  -4  304.39   14.31
  -6   7  -4  287.60   14.23
  -6   7  -4  273.08   21.66
  -6   7  -4  298.55   13.52
  -7  -7  -4 1153.46   42.65
  -7   7  -4 1257.33   45.29
   7   7   4 1182.39   44.01
   7   7   4 1187.74   43.95
  -7   7  -4 1189.73   43.68
  -7   7  -4 1236.41   45.13
  -7   7  -4 1214.67   43.30
   7   7   4 1224.50   44.86
   7   7   4 1198.90   45.92
   7   7   4 1179.99   43.54
  -7   7  -4 1224.05   44.74
  -8  -7  -4   94.54    6.19
  -8   7  -4   98.91    7.61
  -8   7  -4  106.96    6.71
   8   7   4   94.92    6.92
   8   7   4   98.31    7.08
   8   7   4   92.62    7.44
  -8   7  -4  100.73    7.82
   8   7   4  103.79    7.15
  -8   7  -4   94.32    6.96
  -8   7  -4  103.59    7.45
  -9  -7  -4  810.55   30.17
  -9   7  -4  835.39   32.44
   9   7   4  809.29   32.27
  -9   7  -4  800.11   30.96
   9   7   4  832.38   31.31
  -9   7  -4  847.29   30.99
  -9   7  -4  890.52   32.83
   9   7   4  843.45   31.05
   9   7   4  766.27   29.92
  -9   7  -4  806.22   33.04
   9   7   4  791.03   31.12
  10  -7   4  175.97    8.90
 -10  -7  -4  163.65    8.20
 -10   7  -4  139.52   15.16
 -10   7  -4  159.76    9.75
  10   7   4  146.13    7.77
  10   7   4  177.09    9.18
  10   7   4  138.81    8.36
  10   7   4  169.04    8.62
 -10   7  -4  176.33    9.03
 -10   7  -4  171.35    9.93
  11  -7   4   62.72    4.94
 -11   7  -4   72.78    5.27
  11   7   4   66.99    5.05
 -11   7  -4   71.49    5.91
  11   7   4   63.63    4.15
 -11   7  -4   67.74    5.74
  12  -7   4   82.68    4.98
  12   7   4   83.60    4.30
  12   7   4   87.17    4.88
 -12   7  -4   79.83    5.68
 -12  -8   4  494.80   18.23
  12  -8  -4  463.34   18.82
 -12   8   4  482.35   18.63
 -12   8   4  508.05   19.78
  12   8  -4  498.39   17.44
  11  -8  -4  277.54   12.95
 -11  -8   4  282.52   12.14
 -11   8   4  271.54   12.60
 -11   8   4  291.38   14.04
  11   8  -4  290.50   11.19
 -10  -8   4  363.00   15.14
 -10   8   4  341.24   16.00
 -10   8   4  366.34   17.16
 -10   8   4  351.19   15.59
  10   8  -4  340.97   13.46
  10   8  -4  339.84   13.69
  -9  -8   4  125.90    7.39
  -9   8   4  109.88    8.13
  -9   8   4  117.91    8.00
  -9   8   4  118.50    8.81
   9   8  -4  118.57    6.52
   9   8  -4  115.31    6.83
  -9   8   4  117.35    7.80
   9   8  -4  117.10    6.38
   9   8  -4  120.49    6.19
  -8  -8   4  134.53    7.90
  -8   8   4  136.55    9.49
   8   8  -4  131.61    7.48
  -8   8   4  118.44    8.29
   8   8  -4  150.37    7.94
   8   8  -4  137.96    6.87
  -8   8   4  135.82    8.60
  -8   8   4  123.47    8.37
   8   8  -4  120.75    6.90
  -7  -8   4  596.48   23.63
  -7   8   4  619.52   28.28
  -7   8   4  631.64   24.88
   7   8  -4  568.08   22.38
   7   8  -4  574.60   23.06
  -7   8   4  598.57   25.88
   7   8  -4  595.00   23.39
  -7   8   4  580.69   23.62
   7   8  -4  588.98   25.01
   7   8  -4  597.04   22.23
  -6  -8   4  678.51   26.75
   6   8  -4  665.92   25.69
   6   8  -4  655.14   26.47
  -6   8   4  716.07   28.00
  -6   8   4  715.33   29.34
   6   8  -4  737.54   28.74
   6   8  -4  694.73   25.53
  -6   8   4  695.29   26.17
   6   8  -4  713.25   26.93
   6   8  -4  664.39   26.34
   5  -8  -4  643.93   38.43
  -5  -8   4  628.73   28.71
  -5   8   4  597.87   26.87
   5   8  -4  623.92   23.95
   5   8  -4  605.27   24.60
   5   8  -4  646.01   23.84
   5   8  -4  632.53   25.54
   5   8  -4  702.61   25.56
  -5   8   4  647.84   25.96
   5   8  -4  670.71   26.66
   4  -8  -4  296.97   23.85
  -4  -8   4  296.79   17.17
   4   8  -4  319.71   14.33
   4   8  -4  327.12   15.28
  -4   8   4  314.45   14.76
   3  -8  -4  110.06   13.77
  -3  -8   4  125.85    9.96
   3  -8  -4  122.90    9.89
  -3   8   4  128.99    8.08
  -3   8   4  130.93    8.75
   3   8  -4  138.07    8.33
   3   8  -4  116.03    7.47
  -2  -8   4  556.33   25.80
   2  -8  -4  511.71   31.87
   2  -8  -4  577.77   41.63
   2   8  -4  553.32   22.35
   2   8  -4  552.12   29.17
   2   8  -4  519.85   21.95
  -2   8   4  540.23   28.00
  -2   8   4  553.42   22.67
  -1  -8   4  584.30   27.91
   1  -8  -4  593.86   35.18
   1  -8  -4  666.64   31.53
   1  -8  -4  662.84   43.62
   1   8  -4  600.43   31.17
   1   8  -4  620.89   24.43
  -1   8   4  626.15   25.19
  -1   8   4  621.75   30.77
   0  -8  -4 1526.53   75.64
   0  -8   4 1609.62   60.34
   0  -8  -4 1643.22   59.19
   0  -8  -4 1609.16   63.40
   0   8   4 1466.04   56.89
   0   8  -4 1602.43   64.46
   0   8   4 1474.38   58.34
   0   8  -4 1605.70   55.18
  -1  -8  -4  210.37   14.33
   1  -8   4  230.09   14.63
  -1  -8  -4  207.10   21.65
  -1  -8  -4  227.21   19.48
  -1   8  -4  235.21   11.02
   1   8   4  224.52   13.55
  -1   8  -4  228.63   11.28
  -1   8  -4  222.40   16.75
   1   8   4  234.07   13.49
  -2  -8  -4  118.14   11.98
  -2  -8  -4  127.47   18.27
   2  -8   4  110.98   10.20
   2   8   4  133.88    9.87
   2   8   4  138.12   11.24
  -2   8  -4  123.46    7.59
   2   8   4  131.65    7.08
  -2   8  -4  128.95   12.61
  -2   8  -4  117.41    7.53
   3  -8   4  191.61   13.66
   3   8   4  167.42   11.76
   3   8   4  186.71    9.56
  -3   8  -4  179.97    9.90
  -3   8  -4  185.41   10.16
   3   8   4  189.58    9.64
   4   8   4  838.39   36.57
   4   8   4  903.44   34.23
  -4   8  -4  971.70   34.33
  -4   8  -4  859.32   33.71
   4   8   4  874.89   33.24
  -4   8  -4  898.91   33.46
  -4   8  -4  924.97   33.26
   4   8   4  872.64   32.79
   4   8   4  887.80   33.69
  -4   8  -4  826.14   42.61
  -4   8  -4  884.87   33.80
   5   8   4  388.41   17.12
   5   8   4  375.13   17.29
  -5   8  -4  410.03   18.18
   5   8   4  390.31   17.40
  -5   8  -4  413.48   18.12
   5   8   4  357.25   16.62
  -5   8  -4  414.24   27.03
  -5   8  -4  388.05   17.25
  -5   8  -4  403.70   17.97
   5   8   4  438.61   18.45
  -6  -8  -4  721.09   28.45
  -6   8  -4  774.25   29.33
   6   8   4  751.28   29.60
  -6   8  -4  760.61   29.81
   6   8   4  788.86   30.57
   6   8   4  800.04   31.56
  -6   8  -4  788.26   30.99
  -6   8  -4  805.96   30.91
  -6   8  -4  794.50   30.89
  -7  -8  -4  390.90   16.51
  -7   8  -4  420.48   18.85
   7   8   4  419.02   18.60
   7   8   4  420.36   19.62
  -7   8  -4  378.97   18.52
  -7   8  -4  423.15   17.85
   7   8   4  422.46   17.76
  -7   8  -4  422.25   18.71
  -7   8  -4  402.24   17.22
   7   8   4  412.52   18.09
   7   8   4  389.46   17.51
  -8  -8  -4   62.18    4.81
  -8   8  -4   66.01    5.92
   8   8   4   66.80    5.56
   8   8   4   65.21    5.82
   8   8   4   56.06    6.43
  -8   8  -4   55.18    5.51
  -8   8  -4   64.88    6.20
  -8   8  -4   58.58    5.79
   8   8   4   49.67    5.36
  -8   8  -4   61.02    5.23
   8   8   4   53.87    5.16
  -9   8  -4  239.03   12.13
  -9   8  -4  225.59   10.81
   9   8   4  221.89   10.83
  -9   8  -4  199.38   12.03
   9   8   4  215.38   11.72
   9   8   4  200.71   10.68
  -9   8  -4  204.54   11.66
  -9   8  -4  196.34   10.58
   9   8   4  219.83   10.75
  10  -8   4  660.25   24.28
 -10   8  -4  676.33   26.05
  10   8   4  640.41   24.06
  10   8   4  601.31   24.33
  10   8   4  662.27   24.48
  10   8   4  589.50   25.06
 -10   8  -4  656.12   24.49
 -10   8  -4  635.98   25.79
  11  -8   4  171.69    8.23
 -11   8  -4  165.15    8.41
  11   8   4  157.07    7.69
 -11   8  -4  186.08    9.58
 -11   8  -4  177.62    9.41
  11   8   4  190.95    8.45
  12  -8   4  299.36   12.16
  12   8   4  329.60   12.16
 -12   8  -4  303.02   13.07
  11  -9  -4   18.57    2.87
 -11  -9   4   19.31    2.35
  11   9  -4   19.29    1.91
 -11   9   4   19.74    3.44
 -11   9   4   22.44    2.91
 -10  -9   4  436.30   17.73
  10   9  -4  469.10   16.75
 -10   9   4  482.20   18.56
 -10   9   4  422.63   18.67
  10   9  -4  455.97   16.51
  10   9  -4  414.32   16.48
 -10   9   4  450.00   19.75
  -9  -9   4   48.17    4.32
  -9   9   4   44.26    5.06
   9   9  -4   49.30    3.53
   9   9  -4   43.41    3.65
  -9   9   4   42.11    4.64
   9   9  -4   48.56    3.65
  -9   9   4   55.08    5.72
  -9   9   4   43.25    4.52
  -8  -9   4 2229.15   72.34
  -8   9   4 2171.47   75.04
   8   9  -4 1884.18   75.91
  -8   9   4 1963.38   72.61
   8   9  -4 2087.68   71.28
   8   9  -4 2039.20   70.75
   8   9  -4 2110.83   70.63
  -8   9   4 2192.17   73.17
  -7  -9   4  133.89    7.62
   7   9  -4  119.95    7.23
   7   9  -4  110.61    6.33
   7   9  -4  108.86    6.14
   7   9  -4  109.48    8.17
  -7   9   4  128.94    8.15
  -7   9   4  106.17    7.25
  -7   9   4  119.59    9.13
   7   9  -4  106.79    6.93
  -6  -9   4  208.52   10.14
   6   9  -4  181.25   10.06
   6   9  -4  193.13    9.18
  -6   9   4  188.39   10.67
   6   9  -4  181.40    9.76
  -6   9   4  197.76   11.92
  -6   9   4  180.74    9.30
   6   9  -4  191.85    9.72
   6   9  -4  192.28   11.18
   6   9  -4  175.50    8.69
  -5   9   4    5.14    2.55
   5   9  -4    5.61    2.44
   5   9  -4    7.39    1.88
  -5   9   4   13.77    3.99
   5   9  -4    2.93    1.71
   5   9  -4    3.76    2.12
   5   9  -4    8.60    2.40
   5   9  -4    6.26    1.68
   4  -9  -4 1169.16   57.20
   4   9  -4 1156.96   40.69
  -4   9   4 1141.14   42.24
   4   9  -4 1145.24   40.40
  -4   9   4 1030.73   43.46
   4   9  -4 1209.55   42.09
   4   9  -4 1118.66   41.38
   4   9  -4 1168.04   43.02
   3  -9  -4   88.22   12.77
  -3  -9   4  106.43    9.66
   3   9  -4  106.49    6.12
   3   9  -4   96.62    6.73
  -3   9   4  108.27    7.20
   3   9  -4  104.40    6.28
   3   9  -4  105.99    7.40
   3   9  -4  113.74    7.19
  -2  -9   4 1796.04   69.49
  -2   9   4 1892.05   64.94
   2   9  -4 1911.07   65.47
   2   9  -4 1915.79   65.87
   2   9  -4 1864.63   64.11
   2   9  -4 1799.50   65.01
   2   9  -4 1919.73   64.57
  -2   9   4 1701.48   69.08
  -1  -9   4   16.29    4.74
   1   9  -4   40.99    4.19
  -1   9   4   17.59    3.21
   1   9  -4   17.66    3.09
   1   9  -4   15.17    3.14
   0  -9   4  173.52   12.78
   0   9  -4  176.65    9.48
   0   9   4  165.17   12.13
   0   9  -4  196.62   10.14
   0   9   4  172.76    9.32
   0   9   4  199.55   13.43
   0   9  -4  174.66    9.39
   1  -9   4   34.43    6.01
  -1   9  -4   42.44    4.32
  -1   9  -4   69.39    5.39
  -1   9  -4   55.54    4.91
   1   9   4   43.25    6.29
   2  -9   4 2439.86   90.57
  -2   9  -4 2419.67   84.15
  -2   9  -4 2512.27   91.13
  -2   9  -4 2465.90   84.69
   2   9   4 2324.70   88.32
   2   9   4 2491.58   84.05
   2   9   4 2504.72   83.17
  -2   9  -4 2393.01   84.37
   3  -9   4  249.37   17.05
   3   9   4  255.15   15.78
  -3   9  -4  269.81   13.67
  -3   9  -4  277.52   13.33
   3   9   4  282.27   13.45
   3   9   4  257.02   12.77
  -3   9  -4  260.18   13.15
  -3   9  -4  286.80   13.55
   3   9   4  268.58   12.59
  -3   9  -4  256.96   13.31
  -4   9  -4  431.61   18.89
   4   9   4  446.61   18.88
  -4   9  -4  414.01   18.98
   4   9   4  436.04   18.92
   4   9   4  427.39   18.63
  -4   9  -4  437.47   19.27
  -4   9  -4  439.10   19.23
   5   9   4   10.26    2.73
  -5   9  -4   15.82    3.04
  -5   9  -4    9.99    2.96
  -5   9  -4   13.38    3.14
   5   9   4   16.07    3.56
   5   9   4   13.38    2.94
  -5   9  -4   14.51    3.22
   5   9   4   24.15    3.73
  -5   9  -4    8.54    2.53
   6   9   4  291.32   14.95
  -6   9  -4  281.75   13.73
  -6   9  -4  310.84   13.67
  -6   9  -4  272.03   14.49
   6   9   4  289.80   13.42
   6   9   4  291.75   14.43
   6   9   4  287.61   14.09
  -6   9  -4  316.65   15.02
  -6   9  -4  291.65   14.56
   7   9   4    5.57    2.83
   7   9   4    4.37    2.08
  -7   9  -4    1.65    1.55
  -7   9  -4    2.63    1.62
  -7   9  -4    3.70    2.15
  -7   9  -4    6.18    2.50
   7   9   4    3.46    2.28
  -7   9  -4    4.51    2.36
   7   9   4    2.68    1.99
   7   9   4    4.25    2.39
  -8   9  -4 1679.56   59.72
   8   9   4 1688.08   58.82
   8   9   4 1707.85   57.92
  -8   9  -4 1585.24   57.93
   8   9   4 1747.70   59.72
   8   9   4 1478.92   59.96
   8   9   4 1713.66   58.13
  -8   9  -4 1658.66   59.83
  -8   9  -4 1695.04   57.89
  -8   9  -4 1603.15   59.41
   9   9   4   22.27    3.50
  -9   9  -4   19.29    3.80
   9   9   4   18.74    3.37
  -9   9  -4   23.02    3.36
  -9   9  -4   20.78    3.25
   9   9   4   23.78    4.08
   9   9   4   24.01    3.34
  10  -9   4  191.87    8.97
  10   9   4  187.26    9.15
  10   9   4  196.85    9.07
 -10   9  -4  193.24   10.29
  10   9   4  189.11    9.88
  10   9   4  190.36    8.95
 -10   9  -4  189.55   10.36
 -10   9  -4  195.16    9.25
  11  -9   4    3.52    1.47
 -11   9  -4    1.38    1.60
  11   9   4    1.27    1.06
 -11   9  -4   -0.33    1.41
 -11 -10   4  505.50   18.27
  11  10  -4  502.26   17.63
 -11  10   4  488.38   19.69
 -10 -10   4  206.09    9.02
 -10  10   4  197.28    9.40
  10  10  -4  191.41    7.86
  10  10  -4  180.39    7.99
  10  10  -4  201.39    8.13
 -10  10   4  202.30   10.59
  -9 -10   4   13.50    2.49
   9  10  -4   10.08    1.73
   9  10  -4   10.42    1.92
  -9  10   4   11.64    2.54
  -9  10   4   11.33    3.14
   9  10  -4   10.92    1.92
  -8 -10   4  232.67   10.89
   8  10  -4  231.57    9.85
  -8  10   4  214.13   11.39
  -8  10   4  227.71   12.90
  -8  10   4  231.03   11.47
   8  10  -4  227.14    9.99
   8  10  -4  235.48   10.52
  -7 -10   4  453.75   18.34
   7  10  -4  438.29   17.87
  -7  10   4  420.72   18.36
  -7  10   4  445.05   20.76
   7  10  -4  455.02   18.08
   7  10  -4  452.11   17.47
  -7  10   4  451.56   19.06
   7  10  -4  451.66   17.22
   7  10  -4  438.48   19.75
  -6 -10   4  402.10   16.89
  -6  10   4  413.89   19.55
   6  10  -4  384.22   16.02
   6  10  -4  375.19   16.93
   6  10  -4  404.72   18.48
   6  10  -4  411.30   15.88
   6  10  -4  407.51   16.75
   6  10  -4  391.52   16.83
  -6  10   4  387.83   17.50
  -5 -10   4  539.34   22.70
  -5  10   4  625.74   24.14
   5  10  -4  582.12   22.37
   5  10  -4  583.09   22.08
  -5  10   4  585.60   25.69
   5  10  -4  579.15   23.33
   5  10  -4  614.60   24.93
   5  10  -4  565.45   22.97
   4  10  -4   97.98    6.61
   4  10  -4   91.55    7.02
   4  10  -4   78.29    5.21
   4  10  -4   80.28    5.47
   4  10  -4   85.94    6.10
  -4  10   4   85.35    6.47
   3  10  -4   13.86    2.93
   3  10  -4   13.95    3.15
   3  10  -4   14.83    2.70
  -3  10   4   10.97    3.00
   3  10  -4   20.01    3.46
   3  10  -4    9.31    2.13
   2  10  -4   81.49    6.46
   2  10  -4   92.93    6.49
  -2  10   4   93.97    8.31
   2  10  -4   88.98    5.90
   2  10  -4  106.90    7.26
  -2  10   4   91.29    6.52
   2  10  -4   86.92    5.91
   1  10  -4  684.29   26.49
  -1  10   4  646.37   26.67
   1  10  -4  728.08   27.59
   1  10  -4  700.43   26.79
   1  10  -4  723.98   27.81
   1  10  -4  699.93   27.30
   0  10  -4  999.59   38.62
   0  10  -4 1050.48   38.37
   0  10  -4 1015.72   37.81
   0  10  -4 1042.01   38.49
   0  10   4 1047.10   38.28
   0  10  -4 1054.52   38.19
   1  10   4  713.58   27.72
  -1  10  -4  716.78   27.57
  -1  10  -4  684.02   27.79
  -1  10  -4  735.12   28.38
  -1  10  -4  687.42   27.71
  -1  10  -4  714.30   27.49
   1  10   4  721.70   28.53
  -2  10  -4   33.29    4.64
  -2  10  -4   30.60    4.69
   2  10   4   16.51    2.81
  -2  10  -4   37.32    4.24
   2  10   4   12.99    3.38
  -2  10  -4   16.97    3.39
  -2  10  -4   22.68    3.86
   2  10   4   19.01    3.59
  -3  10  -4   49.83    5.05
  -3  10  -4   47.51    5.20
   3  10   4   48.62    5.19
  -3  10  -4   53.08    6.12
   3  10   4   42.88    4.40
   3  10   4   49.47    4.82
  -3  10  -4   48.39    4.80
  -3  10  -4   41.71    4.89
  -4  10  -4  152.04    9.57
  -4  10  -4  152.82    8.93
   4  10   4  158.84    9.35
   4  10   4  167.31    9.45
   4  10   4  157.38    9.47
  -4  10  -4  155.25    9.50
  -4  10  -4  156.08    9.66
  -4  10  -4  150.39    9.51
  -5  10  -4  674.54   27.64
  -5  10  -4  673.73   26.91
   5  10   4  712.98   27.65
   5  10   4  642.13   25.82
  -5  10  -4  654.83   27.48
  -5  10  -4  728.48   28.10
  -5  10  -4  682.10   26.38
   5  10   4  657.33   27.17
   5  10   4  700.73   27.86
  -6  10  -4  702.64   26.98
  -6  10  -4  691.73   26.43
   6  10   4  720.96   27.54
  -6  10  -4  677.43   27.83
   6  10   4  661.14   27.55
   6  10   4  673.70   26.10
  -6  10  -4  655.40   27.59
   6  10   4  708.20   28.39
  -6  10  -4  679.06   27.82
  -7  10  -4  174.11    9.11
   7  10   4  161.18    9.38
  -7  10  -4  162.08    9.98
  -7  10  -4  167.99    9.93
   7  10   4  175.19   10.24
   7  10   4  155.97    9.64
  -7  10  -4  156.82    9.83
   7  10   4  176.62    8.80
   7  10   4  152.39   10.28
   8  10   4    4.17    1.88
  -8  10  -4    3.85    2.04
  -8  10  -4    0.50    2.24
   8  10   4    4.38    2.11
  -8  10  -4    0.94    2.08
   8  10   4    3.07    1.75
  -8  10  -4    2.52    1.91
   8  10   4    4.39    2.33
   9 -10   4  209.17    9.91
   9  10   4  214.21   10.39
  -9  10  -4  217.94   11.35
   9  10   4  224.92   11.20
   9  10   4  215.38   10.27
  -9  10  -4  226.56   11.58
   9  10   4  229.38    9.96
  -9  10  -4  224.43   10.26
 -10  10  -4  348.82   15.23
 -10  10  -4  345.00   15.21
  10  10   4  361.55   13.82
  10  10   4  362.18   13.79
  10  10   4  360.25   14.77
 -10  10  -4  351.72   14.07
  10  10   4  342.61   14.16
 -10 -11   4   27.20    2.41
  10  11  -4   26.12    2.03
 -10  11   4   20.28    3.25
  10  11  -4   26.12    1.94
  10  11  -4   24.35    2.01
  -9 -11   4 1033.32   37.39
   9  11  -4 1057.25   36.75
   9  11  -4 1092.00   36.65
  -9  11   4 1042.25   39.48
   9  11  -4 1125.45   36.89
  -9  11   4 1054.62   37.79
  -8 -11   4   -0.03    1.15
   8  11  -4    3.55    1.26
   8  11  -4    3.29    1.07
  -8  11   4    7.27    2.79
  -8  11   4    1.02    1.53
   8  11  -4    4.01    1.55
  -7 -11   4  437.70   17.83
  -7  11   4  425.77   20.04
   7  11  -4  452.13   17.67
   7  11  -4  438.10   17.16
   7  11  -4  450.73   17.69
  -7  11   4  446.68   18.33
   7  11  -4  450.40   16.94
  -6 -11   4   14.19    2.75
  -6  11   4   12.33    2.68
   6  11  -4   11.19    2.65
   6  11  -4   16.61    2.46
   6  11  -4   13.07    2.38
   6  11  -4   17.86    3.63
  -6  11   4   15.83    4.08
   6  11  -4   12.18    2.49
  -5  11   4  226.15   11.40
   5  11  -4  225.82   10.99
   5  11  -4  242.21   10.37
  -5  11   4  215.45   13.68
   5  11  -4  221.47   11.08
   5  11  -4  236.44   10.64
   5  11  -4  230.77   12.27
   4  11  -4    4.78    1.84
   4  11  -4    8.33    2.39
   4  11  -4   13.30    2.39
   4  11  -4    7.64    2.39
   4  11  -4   10.22    3.05
   3  11  -4 1705.11   58.72
   3  11  -4 1784.16   60.36
   3  11  -4 1641.56   59.55
   3  11  -4 1671.79   58.95
   3  11  -4 1687.03   60.69
   2  11  -4   11.87    2.98
   2  11  -4   11.89    2.46
   2  11  -4   20.03    3.39
   2  11  -4   13.01    2.96
   2  11  -4   20.90    3.07
   1  11  -4  295.07   13.78
   1  11  -4  298.37   13.18
  -1  11   4  258.28   13.04
   1  11  -4  282.39   13.47
   1  11  -4  278.84   13.75
   1  11  -4  292.72   13.01
   0  11  -4    0.88    1.62
   0  11  -4   -0.61    1.58
   0  11  -4    8.70    2.61
   0  11   4    1.94    1.74
   0  11  -4    5.72    2.22
   0  11  -4   -0.14    1.60
  -1  11  -4 1579.29   56.36
  -1  11  -4 1598.96   56.16
   1  11   4 1538.61   59.97
   1  11   4 1611.60   56.56
  -1  11  -4 1577.23   56.88
  -1  11  -4 1595.78   56.37
  -1  11  -4 1545.95   55.89
  -2  11  -4   11.93    3.12
   2  11   4   10.63    2.43
  -2  11  -4    2.10    2.37
  -2  11  -4    4.13    2.35
   2  11   4    3.27    1.96
   2  11   4    7.76    2.83
  -2  11  -4    3.94    2.11
  -2  11  -4    2.04    2.15
  -3  11  -4 1300.53   47.06
   3  11   4 1297.39   46.94
  -3  11  -4 1288.54   46.69
  -3  11  -4 1240.81   46.38
   3  11   4 1270.46   46.51
  -3  11  -4 1254.83   45.93
   3  11   4 1313.02   46.05
  -3  11  -4 1201.21   46.43
   4  11   4    7.98    2.54
  -4  11  -4    9.55    2.97
   4  11   4    6.24    2.37
   4  11   4    5.24    2.44
  -4  11  -4    9.82    2.73
  -4  11  -4   10.54    3.00
  -4  11  -4   11.43    3.18
   5  11   4  139.33    8.78
   5  11   4  125.89    8.35
  -5  11  -4  141.35    8.05
  -5  11  -4  133.30    8.79
  -5  11  -4  128.19    8.60
  -5  11  -4  136.29    8.39
   5  11   4  144.76    8.98
   6  11   4   57.23    5.81
  -6  11  -4   66.74    5.20
   6  11   4   61.64    4.64
  -6  11  -4   61.68    5.47
  -6  11  -4   71.14    6.07
   6  11   4   70.73    5.86
  -6  11  -4   59.77    5.60
  -6  11  -4   53.88    5.43
   6  11   4   55.66    5.11
  -7  11  -4  873.54   33.01
   7  11   4  864.00   31.74
   7  11   4  856.80   32.24
   7  11   4  821.23   32.62
  -7  11  -4  891.36   31.54
   7  11   4  833.19   30.92
  -7  11  -4  827.56   31.58
  -7  11  -4  881.91   33.10
   8  11   4    3.31    1.56
   8  11   4    4.36    1.80
   8  11   4    4.25    1.93
  -8  11  -4    1.84    1.43
  -8  11  -4    1.42    1.54
   8  11   4    3.10    1.79
  -8  11  -4    6.18    2.37
  -8  11  -4    2.12    1.84
   9  11   4  654.57   23.58
   9  11   4  632.04   23.90
   9  11   4  655.84   23.19
  -9  11  -4  623.97   24.74
  -9  11  -4  626.85   24.75
   9  11   4  663.03   24.68
  -9  11  -4  629.25   23.45
  -9 -12   4   25.57    2.45
   9  12  -4   29.62    2.10
  -9  12   4   27.98    3.38
   9  12  -4   29.59    2.29
   9  12  -4   29.12    2.22
  -8 -12   4   92.40    5.23
   8  12  -4   90.75    4.64
   8  12  -4   99.49    4.89
  -8  12   4   94.27    6.63
   8  12  -4   94.43    5.08
  -7 -12   4  400.71   15.66
   7  12  -4  397.18   15.25
   7  12  -4  400.23   15.57
  -7  12   4  393.73   17.69
   7  12  -4  411.48   15.08
   7  12  -4  373.44   15.44
   6  12  -4  424.75   16.90
   6  12  -4  437.87   16.46
   6  12  -4  433.04   16.17
  -6  12   4  417.85   20.69
   6  12  -4  389.50   16.54
   5  12  -4  300.94   12.68
   5  12  -4  301.89   12.42
   5  12  -4  289.06   14.28
   5  12  -4  313.21   13.43
   4  12  -4  141.96    7.39
   4  12  -4  145.63    8.02
   4  12  -4  141.28    7.19
   4  12  -4  132.77    8.53
   3  12  -4    3.98    1.58
   3  12  -4    3.20    1.66
   3  12  -4    0.97    1.18
   3  12  -4    0.16    1.36
   3  12  -4    1.92    1.75
   2  12  -4  308.95   13.50
   2  12  -4  310.08   14.13
   2  12  -4  298.25   14.48
   2  12  -4  333.47   14.72
   2  12  -4  322.31   13.77
   1  12  -4  735.08   29.98
   1  12  -4  779.56   29.92
   1  12  -4  790.11   29.71
   1  12  -4  778.76   29.00
   1  12  -4  804.48   29.50
   0  12  -4  916.93   34.19
   0  12  -4  908.41   34.32
   0  12  -4  907.53   34.93
   0  12   4  960.49   34.63
   0  12  -4  919.53   33.91
   0  12  -4  900.15   34.21
  -1  12  -4  472.32   19.61
  -1  12  -4  462.38   19.56
  -1  12  -4  436.78   19.88
   1  12   4  489.19   19.96
  -1  12  -4  478.65   19.70
  -1  12  -4  470.53   19.41
  -2  12  -4    7.50    2.32
  -2  12  -4    8.66    2.77
   2  12   4   10.90    2.70
   2  12   4   10.88    2.64
  -2  12  -4    6.09    2.53
  -2  12  -4    6.42    2.29
  -2  12  -4    8.18    2.40
   2  12   4    7.98    2.84
  -3  12  -4  117.94    7.85
  -3  12  -4  120.17    7.42
   3  12   4  115.66    7.97
  -3  12  -4  106.45    7.62
   3  12   4  116.31    7.84
   3  12   4  119.47    7.52
  -3  12  -4  102.19    7.44
  -3  12  -4  108.69    7.75
   4  12   4  179.33   10.11
   4  12   4  177.56   10.08
   4  12   4  166.72    9.80
  -4  12  -4  187.62    9.55
  -4  12  -4  196.80   10.14
  -4  12  -4  163.81    9.97
  -4  12  -4  183.36   10.24
  -5  12  -4  471.95   20.50
   5  12   4  485.79   20.35
  -5  12  -4  479.63   19.97
   5  12   4  508.73   20.72
  -5  12  -4  477.98   19.48
  -6  12  -4  280.64   12.47
  -6  12  -4  289.03   12.84
  -6  12  -4  283.22   13.49
  -6  12  -4  287.07   13.35
   6  12   4  281.88   13.20
   6  12   4  272.36   13.34
  -7  12  -4  135.96    8.10
  -7  12  -4  137.56    7.16
  -7  12  -4  131.90    7.96
   7  12   4  146.51    8.15
   7  12   4  146.17    7.80
  -7  12  -4  127.35    7.20
   7  12   4  125.93    6.58
   7  12   4  141.81    7.44
  -8  12  -4    8.69    2.44
   8  12   4    7.98    1.65
   8  12   4    7.61    1.97
   8  12   4    8.06    1.94
   8  12   4    6.02    2.00
  -8  12  -4    6.79    2.12
  -8  12  -4   11.85    2.20
   8  13  -4  802.74   27.10
   8  13  -4  775.57   27.16
   8  13  -4  794.98   27.26
   7  13  -4   14.67    1.88
   7  13  -4   15.40    2.06
   7  13  -4   12.48    1.62
   7  13  -4   11.74    1.95
   6  13  -4    3.75    1.19
   6  13  -4    2.12    0.90
   6  13  -4    3.25    1.54
   6  13  -4    3.89    1.40
   5  13  -4   12.19    1.86
   5  13  -4    8.13    1.75
   5  13  -4   11.67    2.20
   4  13  -4  538.73   20.85
   4  13  -4  533.75   20.29
   4  13  -4  539.41   20.14
   3  13  -4   27.07    3.49
   3  13  -4   26.00    3.14
   3  13  -4   26.34    2.90
   2  13  -4  783.18   31.09
   2  13  -4  843.65   30.21
   2  13  -4  861.67   30.96
   2  13  -4  850.97   30.55
   2  13  -4  830.32   31.13
   1  13  -4    8.33    2.55
   1  13  -4    9.79    2.41
   1  13  -4   10.06    2.43
   1  13  -4   11.35    2.73
   1  13  -4    8.90    2.16
   0  13  -4   29.84    3.70
   0  13  -4   29.04    4.15
   0  13  -4   31.51    4.02
   0  13  -4   28.86    3.80
   0  13   4   23.37    3.89
   0  13  -4   28.45    3.68
  -1  13  -4   -0.32    1.80
  -1  13  -4    2.40    1.83
  -1  13  -4    2.35    1.67
  -1  13  -4    2.79    1.65
  -1  13  -4    3.71    2.07
   1  13   4    1.45    1.87
   2  13   4 1067.27   39.96
  -2  13  -4 1104.34   39.75
   2  13   4 1099.45   40.06
  -2  13  -4 1115.05   39.26
  -2  13  -4 1082.67   40.25
  -2  13  -4 1079.23   39.47
  -3  13  -4    1.45    1.72
   3  13   4    7.22    2.31
  -3  13  -4   -1.01    1.61
  -3  13  -4    5.29    2.18
   3  13   4    2.55    1.77
   4  13   4  357.85   15.86
  -4  13  -4  355.08   15.27
   4  13   4  350.76   15.47
  -4  13  -4  343.73   15.63
  -4  13  -4  373.49   15.01
   5  13   4   12.12    2.43
  -5  13  -4   11.17    2.55
   5  13   4   10.15    2.53
  -5  13  -4   13.83    2.76
  -5  13  -4   11.31    2.30
  -6  13  -4  102.31    5.96
   6  13   4   96.83    5.98
  -6  13  -4   97.50    6.36
   6  13   4   89.36    6.28
  -6  13  -4   99.41    5.65
  -7  13  -4    2.44    1.35
   7  13   4    1.73    1.58
   7  13   4    3.06    1.42
   7  13   4    2.22    1.52
  -7  13  -4    2.69    1.56
   6  14  -4  440.90   16.31
   6  14  -4  449.35   16.04
   6  14  -4  444.63   16.42
   6  14  -4  453.12   16.25
   5  14  -4  186.15    7.87
   5  14  -4  193.66    8.42
   5  14  -4  188.74    8.08
   4  14  -4  151.06    6.90
   4  14  -4  153.09    7.38
   4  14  -4  151.58    7.07
   3  14  -4    0.41    1.25
   3  14  -4    0.16    0.91
   3  14  -4    1.06    1.05
   2  14  -4  209.52    9.43
   2  14  -4  186.73    8.95
   2  14  -4  196.61    8.87
   1  14  -4  523.20   20.43
   1  14  -4  549.24   20.16
   1  14  -4  525.79   20.27
   0  14  -4  932.07   32.05
   0  14  -4  894.25   32.20
   0  14  -4  904.28   32.30
   0  14  -4  841.48   32.51
  -1  14  -4  244.29   10.85
   1  14   4  230.26   13.06
  -1  14  -4  234.66   10.76
  -1  14  -4  235.86   11.16
  -1  14  -4  235.29   10.44
  -2  14  -4   69.77    4.68
  -2  14  -4   73.80    5.08
   2  14   4   64.80    5.08
  -2  14  -4   70.15    4.88
   2  14   4   65.76    5.74
  -2  14  -4   68.17    5.19
   3  14   4   37.93    3.86
   3  14   4   33.93    3.56
  -3  14  -4   32.39    3.56
  -3  14  -4   36.36    3.30
  -3  14  -4   34.72    3.48
   4  14   4  107.44    6.33
   4  14   4   97.99    5.88
  -4  14  -4   98.52    5.57
  -4  14  -4  102.55    5.83
  -4  14  -4  100.88    6.11
  -5  14  -4  169.36    7.43
   5  14   4  164.68    8.28
  -5  14  -4  153.48    7.51
  -5  14  -4  164.89    8.26
   5  14   4  165.35    7.85
   6  14   4  400.27   15.92
   6  14   4  412.89   15.49
  -6  14  -4  383.85   14.71
   4  15  -4   22.59    2.16
   4  15  -4   19.78    1.98
   4  15  -4   21.03    1.92
   3  15  -4  646.83   22.00
   3  15  -4  623.35   22.14
   3  15  -4  597.55   22.23
   2  15  -4   15.84    2.06
   2  15  -4   15.52    2.06
   2  15  -4   13.92    2.12
   1  15  -4  178.33    7.48
   1  15  -4  162.89    7.64
   1  15  -4  164.05    7.55
   0  15  -4    1.03    1.45
   0  15  -4    2.66    1.40
   0  15  -4    1.35    1.14
  -1  15  -4  629.95   23.28
  -1  15  -4  659.04   23.38
  -1  15  -4  651.76   23.11
  -2  15  -4   40.99    3.26
  -2  15  -4   42.27    3.09
  -3  15  -4  614.67   21.45
  -3  15  -4  592.94   21.64
  14   0  -5    1.85    1.11
  13   0  -5    2.90    1.48
  12   0  -5    1.57    1.56
 -11   0   5 1111.77   41.44
  11   0  -5 1199.78   42.71
 -10   0   5    5.10    2.15
  10   0  -5    6.62    2.40
   9   0  -5 1442.49   53.12
  -9   0   5 1485.37   52.17
   8   0  -5   22.57    3.74
  -7   0   5   15.08    3.91
  -7   0   5   21.50    8.65
  -7   0   5   14.47    4.89
  -6   0   5    3.00    1.99
   6   0  -5    1.69    2.12
  -6   0   5    6.19    4.95
  -6   0   5    1.72    2.28
   5   0  -5 4532.66  163.16
  -5   0   5 4514.88  172.22
  -5   0   5 4556.58  162.41
  -5   0   5 4747.35  156.96
  -5   0   5 4623.59  168.47
   5   0  -5 4993.32  168.76
  -4   0   5    6.96    2.40
  -4   0   5    5.29    3.58
  -4   0   5    8.75    4.70
  -4   0   5    2.49    1.99
   4   0  -5    2.80    2.75
   4   0  -5    2.99    2.45
  -3   0   5 1739.78   66.00
   3   0  -5 1575.20   61.89
  -3   0   5 1508.41   59.99
  -3   0   5 1575.24   67.63
   3   0  -5 1516.26   64.16
  -3   0   5 1545.83   54.70
  -3   0   5 1701.97   56.44
  -2   0   5    2.01    1.12
  -2   0   5    2.67    2.62
   2   0  -5    2.49    2.29
  -2   0   5    4.36    2.15
   2   0  -5    3.27    2.45
  -2   0   5    1.63    2.64
   1   0  -5  406.01   21.64
  -1   0   5  386.11   16.08
   1   0  -5  389.72   21.95
   1   0  -5  377.96   20.73
   1   0  -5  360.65   24.49
  -1   0   5  405.58   22.63
  -1   0   5  410.39   18.68
   0   0  -5    6.87    2.90
   0   0   5    6.13    2.03
   0   0  -5    3.76    2.89
   0   0   5    2.00    1.22
   0   0   5    6.29    3.22
   0   0  -5    2.38    2.00
   1   0   5 6364.27  208.49
  -1   0  -5 6017.92  215.04
  -1   0  -5 6005.46  212.51
   1   0   5 6376.14  215.01
  -1   0  -5 6583.59  216.77
  -1   0  -5 6119.32  221.51
   1   0   5 6523.87  209.38
  -2   0  -5    3.76    2.23
  -2   0  -5    7.58    3.49
  -2   0  -5    6.10    4.41
   2   0   5    4.25    2.64
   2   0   5    6.63    2.11
   2   0   5    4.10    1.64
  -2   0  -5    3.84    2.74
   3   0   5 1359.93   48.56
  -3   0  -5 1343.80   54.10
  -3   0  -5 1312.48   62.13
  -4   0  -5   19.97    7.89
   4   0   5    3.74    1.83
  -4   0  -5    3.21    2.60
  -5   0  -5 2128.79   96.64
  -5   0  -5 2179.53   82.63
   5   0   5 2258.15   77.10
   6   0   5   11.78    3.12
  -6   0  -5    5.17    5.59
  -6   0  -5    9.69    4.12
  -7   0  -5 1074.40   46.90
   7   0   5  997.30   40.39
  -7   0  -5 1048.62   38.30
   8   0   5    1.98    1.69
   8   0   5    1.42    2.03
  -8   0  -5   10.46    5.72
  -8   0  -5    4.76    2.05
   9   0   5  159.45    9.04
   9   0   5  163.46    9.31
  -9   0  -5  181.68   10.22
 -10   0  -5    1.10    2.30
  10   0   5    2.51    1.84
  10   0   5    1.66    1.89
  11   0   5  958.52   35.80
  11   0   5  999.47   36.29
 -11   0  -5  967.08   36.73
 -12   0  -5    1.43    1.79
  12   0   5    1.39    1.93
  12   0   5    0.28    1.44
 -13   0  -5  550.57   22.09
  13   0   5  592.56   21.90
  13   0   5  617.13   22.33
  14  -1  -5  271.44   11.20
  14   1  -5  273.61   10.99
  13  -1  -5  535.81   20.94
  13   1  -5  540.17   20.73
 -12  -1   5  505.28   19.45
  12  -1  -5  506.52   20.35
  12   1  -5  489.37   19.99
 -12   1   5  463.09   19.09
 -11  -1   5  157.18    8.60
  11  -1  -5  162.93    9.45
 -11   1   5  146.08    8.28
  11   1  -5  161.04    9.24
 -10  -1   5    9.58    2.44
  10  -1  -5   11.04    3.07
 -10   1   5   10.66    2.63
 -10   1   5    6.77    2.18
  10   1  -5   13.43    2.88
   9  -1  -5  365.87   16.15
  -9  -1   5  334.02   14.96
   9   1  -5  325.19   15.32
  -9   1   5  322.72   14.42
  -9   1   5  318.70   14.71
  -8  -1   5  958.52   37.32
   8  -1  -5  830.47   32.43
   8   1  -5  844.10   32.15
  -8   1   5  776.48   30.83
   7  -1  -5 1956.28   79.47
  -7  -1   5 1997.32   77.99
  -7   1   5 2140.87   71.69
  -7   1   5 1784.41   88.77
  -7   1   5 2114.14   78.64
  -6  -1   5  821.67   56.35
   6  -1  -5  902.20   42.64
  -6  -1   5  903.63   40.80
   6  -1  -5  977.71   46.81
  -6   1   5  908.40   45.49
  -6   1   5  949.19   35.68
  -6   1   5  939.79   41.25
  -6   1   5  958.32   51.75
   5  -1  -5   42.16    7.08
   5  -1  -5   40.21    7.63
  -5  -1   5   43.92    6.23
  -5  -1   5   38.54    7.97
  -5   1   5   45.02    8.12
  -5   1   5   42.10    6.30
  -5   1   5   56.75    5.12
   5   1  -5   40.31    6.52
  -5   1   5   45.06    9.53
  -4  -1   5  726.91   39.12
   4  -1  -5  766.29   39.00
  -4  -1   5  721.24   38.23
   4  -1  -5  844.07   38.05
  -4  -1   5  871.39   35.60
   4   1  -5  825.94   38.84
  -4   1   5  815.20   30.80
  -4   1   5  804.78   39.29
  -4   1   5  777.06   34.73
   4   1  -5  830.08   34.88
  -4   1   5  840.52   44.30
  -3  -1   5 1419.07   62.42
   3  -1  -5 1545.92   61.76
   3  -1  -5 1545.16   62.53
  -3  -1   5 1458.91   53.11
  -3  -1   5 1561.27   58.33
  -3  -1   5 1572.80   63.23
  -3   1   5 1459.06   67.02
  -3   1   5 1540.76   58.16
   3   1  -5 1508.81   58.28
  -3   1   5 1544.17   62.70
   3   1  -5 1563.56   62.46
  -3   1   5 1589.43   54.16
  -2  -1   5 1056.80   44.17
  -2  -1   5 1167.32   49.62
   2  -1  -5 1219.02   49.26
   2  -1  -5 1144.52   48.46
  -2  -1   5 1147.14   49.53
  -2  -1   5 1169.99   41.36
  -2   1   5  965.14   39.95
  -2   1   5 1336.19   56.69
   2   1  -5 1241.70   49.85
  -2   1   5 1131.78   41.54
  -2   1   5 1206.81   49.47
  -2   1   5 1085.55   44.45
   2   1  -5 1106.22   45.74
  -1  -1   5 2317.63   75.64
  -1  -1   5 1991.19   72.75
   1  -1  -5 2165.70   88.33
   1  -1  -5 2178.11   81.11
   1  -1  -5 2006.00   78.52
  -1  -1   5 2145.13   81.19
   1   1  -5 1971.23   80.84
  -1   1   5 2241.52   75.65
  -1   1   5 2118.48   80.37
   1   1  -5 2060.25   80.35
   1   1  -5 2124.67   78.69
  -1   1   5 2056.07   72.12
   1   1  -5 2128.04   78.18
   0  -1   5 1082.90   39.38
   0  -1   5 1089.08   39.93
   0  -1   5 1101.45   46.07
   0  -1  -5 1115.36   44.85
   0  -1  -5 1098.06   46.40
   0  -1  -5 1047.54   51.69
   0   1  -5 1032.69   45.43
   0   1  -5 1046.75   46.20
   0   1  -5 1005.60   43.13
   0   1   5 1072.59   38.70
   0   1  -5 1018.92   43.95
   0   1   5 1137.16   45.23
   0   1   5 1105.40   40.82
  -1  -1  -5   67.90    8.43
   1  -1   5   61.65    7.35
   1  -1   5   54.76    4.86
   1  -1   5   59.01    4.69
  -1  -1  -5   46.35    8.90
   1   1   5   53.31    5.10
   1   1   5   55.61    6.90
   1   1   5   53.72    4.58
  -1   1  -5   50.13    7.00
  -1   1  -5   53.09    7.89
  -1   1  -5   58.77    7.27
   2  -1   5  237.39   11.88
  -2  -1  -5  228.18   19.92
  -2  -1  -5  231.52   15.80
  -2  -1  -5  239.36   16.02
  -2   1  -5  260.31   16.08
  -2   1  -5  232.85   18.19
  -2   1  -5  240.19   14.95
   2   1   5  225.51   12.35
   2   1   5  234.71   15.31
   2   1   5  279.34   12.15
   3  -1   5 3042.19  105.69
  -3  -1  -5 2903.35  112.96
  -3  -1  -5 3169.38  111.60
  -3  -1  -5 3167.80  122.40
  -3   1  -5 3014.17  111.09
   3   1   5 3093.50  105.65
   3   1   5 3200.08  111.95
  -3   1  -5 3161.74  119.68
  -3   1  -5 3121.69  111.95
  -4  -1  -5 2602.74  110.16
  -4  -1  -5 2740.18   97.45
   4  -1   5 2622.50   91.60
  -4   1  -5 2766.37   98.19
  -4   1  -5 2503.70   89.86
   4   1   5 2762.33   91.71
  -4   1  -5 2560.18  107.77
  -5  -1  -5  734.85   34.91
  -5  -1  -5  778.90   47.26
   5  -1   5  794.90   30.76
  -5   1  -5  756.05   46.42
  -5   1  -5  835.41   37.18
   5   1   5  764.08   30.65
   6  -1   5   50.14    5.17
  -6  -1  -5   43.56   11.01
  -6  -1  -5   60.24    7.94
  -6   1  -5   52.75   12.30
   6   1   5   52.58    5.38
  -6   1  -5   50.82    7.71
  -7  -1  -5  266.86   12.98
  -7  -1  -5  286.71   18.87
  -7   1  -5  311.96   13.67
   7   1   5  274.09   14.46
  -7   1  -5  269.58   19.52
  -8  -1  -5  207.49   10.84
   8  -1   5  202.94   10.12
  -8   1  -5  196.51   10.83
  -8   1  -5  204.41   17.09
   8   1   5  195.70   10.05
   8   1   5  186.81   10.23
   8   1   5  185.54   11.61
  -8   1  -5  209.71   10.66
   9  -1   5 1208.60   44.71
   9  -1   5 1270.63   45.36
  -9  -1  -5 1255.26   45.88
  -9   1  -5 1325.31   46.50
   9   1   5 1244.74   45.13
   9   1   5 1226.05   45.44
 -10  -1  -5  814.87   31.95
  10  -1   5  856.36   31.71
  10  -1   5  818.23   31.18
  10   1   5  866.38   31.92
 -10   1  -5  826.77   32.48
  10   1   5  802.02   31.21
  11  -1   5  154.95    8.65
  11  -1   5  153.28    8.87
 -11  -1  -5  158.01    9.03
  11   1   5  152.98    8.92
  11   1   5  143.54    8.48
 -11   1  -5  137.13    9.07
 -12  -1  -5    4.09    2.07
  12  -1   5    3.44    2.26
  12  -1   5    4.99    2.00
 -12   1  -5    3.25    1.97
  12   1   5    0.79    1.79
  12   1   5   -0.06    1.48
  13  -1   5  300.11   12.70
  13  -1   5  289.77   12.31
 -13  -1  -5  286.82   12.51
 -13   1  -5  293.29   12.67
  13   1   5  294.09   12.16
  13   1   5  305.88   12.77
  14  -2  -5  410.93   15.69
  13  -2  -5   16.87    2.86
 -13  -2   5   15.50    2.35
 -13   2   5   19.05    2.73
  13   2  -5   17.56    2.51
 -12  -2   5  175.98    8.86
  12  -2  -5  175.84    9.59
  12   2  -5  170.83    9.03
 -12   2   5  165.68    8.71
  11  -2  -5   12.54    3.18
 -11  -2   5    8.22    2.29
 -11   2   5   11.80    2.55
  11   2  -5    8.25    2.37
  10  -2  -5 1117.54   41.58
 -10  -2   5 1103.37   40.31
  10   2  -5 1109.92   40.64
 -10   2   5 1064.94   39.87
   9  -2  -5   25.79    4.33
  -9  -2   5   25.69    3.97
  -9   2   5   21.65    3.53
  -9   2   5   23.46    4.84
  -9   2   5   29.66    4.25
   9   2  -5   22.35    3.82
  -8  -2   5  639.11   25.68
   8  -2  -5  683.10   26.93
  -8   2   5  661.37   25.60
   8   2  -5  660.94   26.11
  -8   2   5  678.31   28.16
   7  -2  -5    1.32    3.47
   7  -2  -5    2.72    3.31
  -7   2   5    2.02    4.35
  -7   2   5    4.65    4.18
  -7   2   5    1.45    2.24
  -7   2   5    2.29    1.87
   7   2  -5   10.18    2.46
   6  -2  -5 1431.69   61.21
   6  -2  -5 1343.88   58.05
  -6  -2   5 1309.65   54.91
  -6   2   5 1354.33   48.96
  -6   2   5 1199.20   58.42
  -6   2   5 1392.90   55.42
  -6   2   5 1299.75   67.59
   5  -2  -5    9.13    4.65
  -5  -2   5   12.70    4.16
   5  -2  -5    6.11    3.81
  -5   2   5    6.72    2.87
  -5   2   5    5.14    4.44
  -5   2   5    6.91    3.95
  -5   2   5    7.30    2.22
   4  -2  -5 2530.53   94.97
   4  -2  -5 2384.00   93.66
  -4  -2   5 2451.42   89.63
  -4   2   5 2543.31  103.22
  -4   2   5 2592.95   90.07
  -4   2   5 2335.22   84.05
  -4   2   5 2317.08   93.65
  -3  -2   5   84.17    5.93
   3  -2  -5   81.88    9.29
   3  -2  -5   79.31    9.70
  -3  -2   5  106.51    8.71
  -3   2   5   76.01    7.62
  -3   2   5   76.94    9.41
  -3   2   5   88.64   12.60
   3   2  -5   94.61    7.84
   3   2  -5   90.29    9.45
  -3   2   5   90.86    6.04
  -2  -2   5  211.36   10.91
   2  -2  -5  211.99   16.25
   2  -2  -5  215.83   14.81
  -2  -2   5  207.54   12.74
   2   2  -5  203.66   14.70
  -2   2   5  223.77   20.26
  -2   2   5  223.61   15.62
  -2   2   5  221.20   13.01
  -2   2   5  220.81   10.75
  -2   2   5  228.08    9.93
   2   2  -5  221.25   13.23
   1  -2  -5   13.48    4.53
   1  -2  -5   15.53    6.59
  -1  -2   5   15.13    3.10
  -1  -2   5   17.34    3.31
  -1   2   5   16.04    3.02
  -1   2   5   19.05    4.60
  -1   2   5   14.97    2.34
  -1   2   5   29.91    4.16
   1   2  -5   14.91    3.54
   1   2  -5   15.81    4.58
   0  -2  -5 1379.68   55.17
   0  -2  -5 1485.51   66.13
   0  -2   5 1357.43   50.79
   0  -2  -5 1383.99   58.08
   0  -2   5 1374.53   50.60
   0   2   5 1419.46   49.72
   0   2  -5 1251.45   54.82
   0   2   5 1436.00   49.97
   0   2   5 1447.52   55.69
   0   2  -5 1376.24   54.65
   0   2   5 1602.08   53.17
   1  -2   5  131.32    8.34
  -1  -2  -5  136.91   11.02
   1  -2   5  124.10    9.54
  -1  -2  -5  150.73   12.84
  -1  -2  -5  135.48   15.23
  -1   2  -5  125.10   10.55
   1   2   5  122.73   10.39
  -1   2  -5  126.26   10.58
   1   2   5  116.66    7.38
   1   2   5  146.16    8.17
   1   2   5  135.19    9.06
  -1   2  -5  166.47   11.68
  -2  -2  -5 4744.62  175.51
  -2  -2  -5 5381.48  187.69
   2  -2   5 5129.18  169.72
  -2  -2  -5 4974.59  175.79
   2   2   5 5187.69  168.82
  -2   2  -5 4998.94  167.72
   2   2   5 4837.87  168.28
  -2   2  -5 5206.91  175.34
   2   2   5 4822.00  174.14
  -2   2  -5 5038.29  174.53
   2   2   5 5399.82  171.46
  -2   2  -5 4886.02  176.99
   3  -2   5   12.36    2.93
  -3  -2  -5   13.29    3.34
  -3  -2  -5   16.67    4.79
  -3  -2  -5   12.01    4.34
  -3  -2  -5   20.20    7.78
  -3   2  -5   12.30    3.99
   3   2   5   15.93    3.07
  -3   2  -5   12.42    2.60
  -3   2  -5   12.74    4.01
   3   2   5   23.23    4.76
   3   2   5   17.51    3.28
  -4  -2  -5  153.25   11.73
  -4  -2  -5  124.71    9.54
  -4  -2  -5  129.09   16.56
   4  -2   5  142.99    8.82
  -4  -2  -5  139.35   13.41
   4   2   5  134.86    8.46
  -4   2  -5  132.09    7.71
  -4   2  -5  126.02   11.61
   4   2   5  139.17    8.55
   4   2   5  120.89   11.45
  -4   2  -5  138.78   15.74
  -4   2  -5  137.34   11.79
  -5  -2  -5    2.78    4.84
  -5  -2  -5    4.68    2.65
   5  -2   5    5.62    2.18
  -5   2  -5    4.10    2.86
  -5   2  -5   18.41    7.82
   5   2   5    3.16    1.90
  -5   2  -5    8.16    2.43
  -6  -2  -5 2146.99   79.25
  -6  -2  -5 1984.94   95.97
   6  -2   5 2035.19   73.79
  -6   2  -5 2050.84   96.56
  -6   2  -5 2068.01   73.02
   6   2   5 2151.36   74.37
  -6   2  -5 2138.89   82.50
  -7  -2  -5  118.76    7.31
   7   2   5  112.33    8.52
  -7   2  -5  116.93   12.54
  -7   2  -5  121.24    7.87
  -8  -2  -5 1108.45   40.24
   8  -2   5 1081.49   39.61
   8   2   5 1107.23   39.44
  -8   2  -5 1104.65   39.89
  -8   2  -5 1107.44   51.53
   8   2   5 1060.71   39.60
   8   2   5 1078.76   39.65
   8   2   5 1085.70   40.17
  -8   2  -5 1106.93   40.79
  -9  -2  -5   22.82    3.72
   9  -2   5   24.86    3.74
  -9   2  -5   22.42    4.24
  -9   2  -5   22.37    3.87
   9   2   5   30.98    4.47
   9   2   5   24.09    3.83
  10  -2   5  121.21    7.65
 -10  -2  -5  137.61    8.31
  10  -2   5  131.47    8.08
 -10   2  -5  152.85    9.24
  10   2   5  117.19    7.81
  10   2   5  114.86    7.88
  11  -2   5    4.54    2.29
 -11  -2  -5    3.57    1.94
  11  -2   5    3.52    1.95
  11   2   5    2.98    1.84
  11   2   5    1.39    1.71
 -11   2  -5    5.46    2.56
  12  -2   5 1123.14   39.75
  12  -2   5 1089.96   39.90
 -12  -2  -5 1121.09   39.99
 -12   2  -5 1106.59   40.45
  12   2   5 1146.96   40.14
  12   2   5 1073.01   39.37
  13  -2   5   37.17    3.59
  13  -2   5   39.94    3.98
  13   2   5   36.82    3.17
 -13   2  -5   37.01    3.87
  13   2   5   41.64    3.84
  13  -3  -5  314.07   13.62
 -13  -3   5  323.99   13.02
 -13   3   5  317.06   13.17
  13   3  -5  334.65   13.26
 -12  -3   5  743.82   27.33
  12  -3  -5  721.75   28.36
  12   3  -5  741.82   27.44
 -12   3   5  717.46   27.29
  11  -3  -5   61.33    5.69
 -11  -3   5   70.71    5.36
  11   3  -5   63.72    5.21
 -11   3   5   62.42    5.15
  10  -3  -5    5.43    2.31
 -10  -3   5    7.96    2.42
 -10   3   5    6.81    2.25
  10   3  -5   10.25    2.58
 -10   3   5   11.68    3.77
 -10   3   5   15.03    3.82
  -9  -3   5   34.47    3.99
   9  -3  -5   29.67    4.68
  -9   3   5   32.84    5.09
   9   3  -5   35.88    3.98
  -9   3   5   41.44    5.41
  -9   3   5   36.07    4.09
   8  -3  -5 1076.44   54.65
   8  -3  -5 1197.31   44.20
  -8  -3   5 1170.81   43.25
  -8   3   5 1241.17   43.23
  -8   3   5 1249.61   45.53
  -8   3   5 1191.01   43.26
  -8   3   5 1244.90   45.76
   8   3  -5 1192.00   43.32
   7  -3  -5 1218.99   57.38
   7  -3  -5 1178.23   54.44
  -7   3   5 1116.27   43.02
  -7   3   5 1133.13   54.97
  -7   3   5 1199.91   44.11
   7   3  -5 1150.82   42.09
  -7   3   5 1156.51   42.08
   6  -3  -5 1548.77   67.25
  -6  -3   5 1525.38   63.60
   6  -3  -5 1680.78   70.17
  -6   3   5 1684.84   80.21
  -6   3   5 1511.90   67.46
  -6   3   5 1441.93   62.46
  -6   3   5 1687.74   57.16
  -5  -3   5  143.57   12.13
   5  -3  -5  140.08   13.85
   5  -3  -5  153.69   14.83
  -5   3   5  154.72   12.19
  -5   3   5  151.42    8.62
  -5   3   5  138.81   13.70
  -5   3   5  143.60   18.30
   4  -3  -5  241.60   17.97
  -4  -3   5  241.30   15.56
  -4  -3   5  241.66   11.87
   4  -3  -5  273.32   19.04
  -4   3   5  219.13   14.76
  -4   3   5  242.93   23.18
  -4   3   5  227.77   17.40
  -4   3   5  230.96   11.33
   4   3  -5  228.77   11.40
  -3  -3   5  805.50   35.25
  -3  -3   5  819.13   31.64
   3  -3  -5  823.38   38.05
   3  -3  -5  844.07   40.13
  -3   3   5  814.98   30.50
   3   3  -5  814.17   37.61
  -3   3   5  883.72   47.95
  -3   3   5  838.42   38.52
  -3   3   5  808.74   35.17
   3   3  -5  813.53   30.42
  -2  -3   5 2757.33   90.66
  -2  -3   5 2788.25   93.53
   2  -3  -5 2708.79   95.71
   2  -3  -5 2655.06  100.07
   2   3  -5 2503.82   88.64
  -2   3   5 2517.57   88.75
  -2   3   5 2522.73   88.46
  -2   3   5 2545.05  107.77
   2   3  -5 2677.86   97.08
  -2   3   5 2532.05   93.19
  -2   3   5 2623.26   96.78
   1  -3  -5 1391.50   52.24
  -1  -3   5 1275.84   49.07
   1  -3  -5 1448.95   57.68
   1  -3  -5 1333.46   64.14
  -1  -3   5 1320.50   48.34
   1   3  -5 1324.38   54.22
  -1   3   5 1286.90   50.24
   1   3  -5 1318.10   50.64
  -1   3   5 1297.93   52.55
  -1   3   5 1286.41   46.49
   1   3  -5 1293.99   46.40
  -1   3   5 1262.81   46.61
   0  -3  -5  760.63   36.38
   0  -3  -5  735.12   32.17
   0  -3  -5  705.83   41.49
   0  -3   5  717.18   28.13
   0  -3   5  727.17   29.05
   0   3   5  697.71   31.98
   0   3  -5  687.67   26.98
   0   3   5  765.25   27.45
   0   3  -5  713.74   31.54
   0   3  -5  709.18   33.28
   0   3   5  706.76   27.21
   0   3   5  726.25   30.39
  -1  -3  -5  515.16   32.95
  -1  -3  -5  479.21   24.51
   1  -3   5  473.90   21.27
  -1  -3  -5  563.22   28.20
  -1   3  -5  469.08   24.18
   1   3   5  475.47   23.95
  -1   3  -5  480.11   19.59
   1   3   5  511.12   20.06
  -1   3  -5  482.14   24.70
   1   3   5  463.12   22.30
   1   3   5  481.58   19.69
   2  -3   5  989.28   38.33
  -2  -3  -5 1015.18   43.45
  -2  -3  -5  977.85   51.64
  -2  -3  -5 1010.72   43.38
  -2   3  -5 1019.61   42.60
   2   3   5  982.59   41.60
  -2   3  -5 1003.20   36.29
   2   3   5  928.53   39.45
   2   3   5 1032.00   36.55
  -2   3  -5  995.44   42.21
   2   3   5  967.07   36.84
  -3  -3  -5 1157.91   59.32
  -3  -3  -5 1171.67   46.11
  -3  -3  -5 1182.67   48.43
  -3  -3  -5 1180.44   51.29
   3  -3   5 1187.55   44.49
   3   3   5 1146.53   42.76
   3   3   5 1176.57   43.60
  -3   3  -5 1214.86   42.54
   3   3   5 1102.09   48.25
  -3   3  -5 1184.30   49.26
  -3   3  -5 1267.77   49.87
   4  -3   5 2939.90  101.00
  -4  -3  -5 2751.16  110.34
  -4  -3  -5 2949.67  105.20
  -4  -3  -5 2801.97  103.32
  -4  -3  -5 2989.23  120.78
  -4   3  -5 2892.84   99.03
   4   3   5 2835.26  100.47
  -4   3  -5 2923.00  107.40
  -4   3  -5 3084.04  108.51
   4   3   5 3063.76  100.04
   4   3   5 2839.81  106.91
  -5  -3  -5   60.43   12.42
  -5  -3  -5   71.34    7.74
  -5  -3  -5   66.48    8.02
   5  -3   5   59.73    5.85
  -5   3  -5   58.38    5.32
  -5   3  -5   69.14    8.91
   5   3   5   71.82    6.35
   5   3   5   76.58    6.27
  -5   3  -5   67.10    9.06
  -6  -3  -5   19.64   13.52
  -6  -3  -5   17.95    3.38
   6  -3   5   25.75    4.15
  -6   3  -5   17.14    3.60
  -6   3  -5   21.61    6.72
   6   3   5   20.11    4.11
  -7  -3  -5   47.38    4.42
   7   3   5   71.94    8.36
  -7   3  -5   63.45    9.58
  -7   3  -5   49.85    4.84
  -7   3  -5   43.96    5.31
   7   3   5   52.51    6.04
   8  -3   5  784.75   29.78
  -8  -3  -5  807.46   30.29
   8   3   5  754.98   30.22
  -8   3  -5  842.41   30.09
   8   3   5  785.77   30.02
   8   3   5  720.32   29.69
   8   3   5  825.68   30.08
  -8   3  -5  770.76   30.84
  -8   3  -5  809.65   30.91
   9  -3   5  317.02   14.71
  -9  -3  -5  316.13   15.02
  -9   3  -5  343.45   15.81
   9   3   5  331.45   15.35
   9   3   5  344.51   14.60
  -9   3  -5  325.22   15.01
   9   3   5  312.07   14.81
   9   3   5  323.18   14.75
  -9   3  -5  371.12   16.39
 -10  -3  -5  837.81   32.51
  10  -3   5  887.61   32.72
  10   3   5  831.53   32.19
 -10   3  -5  917.71   33.80
  10   3   5  846.60   32.87
 -10   3  -5  852.11   32.72
 -11  -3  -5  163.38    9.43
  11  -3   5  176.48    9.65
  11  -3   5  193.68    9.64
  11   3   5  181.94    9.27
  11   3   5  193.34    9.94
 -11   3  -5  159.10    9.99
 -12  -3  -5    7.23    2.03
  12  -3   5    5.28    2.09
  12  -3   5    4.82    2.09
  12   3   5    5.13    1.70
  12   3   5    7.76    2.36
 -12   3  -5    2.07    2.04
  13  -3   5  117.52    6.28
 -13  -3  -5  116.57    5.98
  13  -3   5  108.98    6.05
  13   3   5  103.45    5.98
 -13   3  -5  107.31    6.37
  13   3   5  113.36    5.59
  13  -4  -5   10.96    2.14
 -13  -4   5    4.12    1.38
 -13   4   5    6.18    1.71
  13   4  -5    5.21    1.45
  12  -4  -5    4.99    1.96
 -12  -4   5    2.33    1.65
  12   4  -5    3.09    1.45
 -12   4   5    3.25    1.70
 -11  -4   5 1097.69   39.87
  11  -4  -5 1140.42   41.26
  11   4  -5 1114.60   39.72
 -11   4   5 1087.64   39.87
 -11   4   5 1045.80   41.10
  10  -4  -5   55.04    5.47
 -10  -4   5   49.56    4.75
 -10   4   5   53.37    5.99
 -10   4   5   46.45    4.71
 -10   4   5   53.04    6.27
  10   4  -5   47.19    4.53
   9  -4  -5 1166.95   42.74
  -9  -4   5 1065.17   41.35
  -9   4   5 1152.83   44.12
  -9   4   5 1112.20   43.51
   9   4  -5 1155.81   41.44
  -9   4   5 1161.96   41.80
   8  -4  -5    2.56    4.09
  -8  -4   5    6.00    2.13
   8   4  -5    4.16    1.76
  -8   4   5    4.55    1.91
   8   4  -5    4.19    1.62
  -8   4   5    3.75    2.22
  -8   4   5    5.07    2.60
  -8   4   5    7.49    2.99
   7  -4  -5   15.02    6.40
   7   4  -5   11.78    2.58
  -7   4   5   14.73    3.39
  -7   4   5   14.06    3.26
  -7   4   5   20.10    3.40
   6  -4  -5   14.40    6.11
   6  -4  -5   16.08    6.20
  -6  -4   5   24.30    5.53
  -6   4   5   13.37    5.96
  -6   4   5   11.41    7.43
  -6   4   5   17.51    3.44
  -6   4   5   21.47    5.95
  -5  -4   5 2256.80   91.27
   5  -4  -5 2556.12   97.69
   5  -4  -5 2618.59   98.55
  -5   4   5 2605.18   92.28
  -5   4   5 2394.41   84.73
  -5   4   5 2400.02   95.10
   4  -4  -5  288.14   20.70
  -4  -4   5  305.82   17.98
   4  -4  -5  298.89   20.29
  -4  -4   5  284.11   14.25
  -4   4   5  277.41   26.34
  -4   4   5  293.75   13.03
  -4   4   5  290.09   19.80
  -4   4   5  282.99   17.21
   4   4  -5  305.66   13.51
   4   4  -5  288.84   19.37
  -3  -4   5  195.28   10.96
   3  -4  -5  210.60   16.85
  -3  -4   5  193.92   13.09
   3  -4  -5  193.38   14.38
  -3   4   5  169.49   12.45
  -3   4   5  200.28   21.60
   3   4  -5  209.53    9.98
  -3   4   5  189.99    9.26
   3   4  -5  176.37   14.23
  -3   4   5  185.23   14.41
  -2  -4   5  211.19   13.18
   2  -4  -5  200.45   16.63
  -2  -4   5  224.40   11.89
   2  -4  -5  212.12   13.91
   2  -4  -5  177.57   20.85
  -2   4   5  245.49   15.55
  -2   4   5  236.20   22.35
   2   4  -5  220.24   15.60
   2   4  -5  209.62   10.33
  -2   4   5  200.72    9.84
  -2   4   5  213.70   13.61
   1  -4  -5  738.76   43.42
  -1  -4   5  684.13   28.98
  -1  -4   5  708.86   28.67
   1  -4  -5  696.59   36.00
   1  -4  -5  687.48   30.87
   1   4  -5  671.26   26.32
  -1   4   5  735.64   31.78
   1   4  -5  706.36   29.92
  -1   4   5  712.37   27.09
  -1   4   5  710.41   30.67
  -1   4   5  665.46   26.11
   1   4  -5  706.60   33.74
   0  -4  -5 1006.25   46.14
   0  -4   5  999.56   38.50
   0  -4  -5  955.36   52.13
   0  -4  -5  994.39   40.99
   0   4  -5  987.59   43.34
   0   4  -5 1024.41   36.07
   0   4   5  987.90   40.96
   0   4  -5  963.66   40.17
   0   4   5 1002.66   36.67
   0   4   5  918.47   35.60
   0   4   5 1025.18   40.35
  -1  -4  -5 4262.88  144.86
   1  -4   5 3937.62  136.77
  -1  -4  -5 3786.27  152.65
  -1  -4  -5 3933.60  140.51
   1   4   5 4143.06  133.74
   1   4   5 4001.87  134.80
  -1   4  -5 4012.27  134.04
  -1   4  -5 4232.91  140.44
   1   4   5 3825.11  139.01
   1   4   5 3872.63  138.31
  -1   4  -5 3938.79  141.79
  -2  -4  -5  198.61   14.80
  -2  -4  -5  197.07   13.10
  -2  -4  -5  213.25   15.42
  -2  -4  -5  244.76   22.00
   2  -4   5  214.51   12.61
   2   4   5  206.39   13.46
  -2   4  -5  220.74   10.77
  -2   4  -5  226.52   15.26
   2   4   5  211.06   14.15
   2   4   5  202.61   10.45
   2   4   5  234.59   11.68
  -2   4  -5  219.62   15.19
  -3  -4  -5 1017.29   55.36
  -3  -4  -5 1032.27   43.91
  -3  -4  -5  991.41   46.81
   3  -4   5 1090.82   41.42
  -3  -4  -5 1083.52   43.47
   3   4   5 1045.95   44.86
   3   4   5 1066.29   38.88
  -3   4  -5 1068.90   38.76
  -3   4  -5 1073.94   45.66
   3   4   5 1093.84   40.18
  -3   4  -5 1060.73   46.00
  -4  -4  -5   38.88    6.11
  -4  -4  -5   36.62    7.53
  -4  -4  -5   36.33    9.15
  -4  -4  -5   43.64    6.11
   4  -4   5   42.15    5.12
   4   4   5   45.43    4.93
   4   4   5   34.97    6.24
  -4   4  -5   42.29    7.06
  -4   4  -5   43.95    7.23
   4   4   5   34.51    4.16
  -4   4  -5   48.18    4.51
  -5  -4  -5 1677.88   81.33
   5  -4   5 1670.68   60.52
  -5  -4  -5 1593.29   64.17
  -5  -4  -5 1553.75   71.92
  -5   4  -5 1786.49   69.24
   5   4   5 1661.71   60.71
   5   4   5 1589.30   59.24
  -5   4  -5 1754.11   59.01
   5   4   5 1540.37   66.78
  -5   4  -5 1712.26   68.41
  -6  -4  -5  244.48   12.13
  -6   4  -5  291.05   20.61
   6   4   5  298.28   14.70
   6   4   5  256.51   14.83
  -6   4  -5  282.26   13.76
  -6   4  -5  264.56   20.47
  -7  -4  -5 1230.81   43.26
   7   4   5 1115.92   43.37
  -7   4  -5 1248.95   45.26
  -7   4  -5 1225.45   43.57
  -7   4  -5 1180.48   55.46
   7   4   5 1230.90   43.47
  -7   4  -5 1211.44   42.87
   7   4   5 1181.34   43.49
  -7   4  -5 1213.26   44.24
   7   4   5 1139.04   46.55
  -8  -4  -5   63.18    5.18
  -8   4  -5   60.18    5.16
  -8   4  -5   56.12    6.29
  -8   4  -5   68.96    5.93
   8   4   5   59.30    5.20
   8   4   5   65.35    5.77
   8   4   5   57.90    5.74
  -8   4  -5   62.02    5.81
  -9  -4  -5   66.26    5.45
   9  -4   5   74.77    5.86
   9   4   5   62.88    6.07
  -9   4  -5   67.28    6.20
   9   4   5   65.74    5.49
   9   4   5   75.19    5.90
  -9   4  -5   66.14    6.21
   9   4   5   62.79    5.49
  -9   4  -5   71.53    5.67
  10  -4   5   94.24    6.77
 -10  -4  -5   98.70    6.68
  10   4   5   97.29    6.59
  10   4   5  102.37    7.26
 -10   4  -5   84.37    7.08
 -10   4  -5   99.66    6.84
 -10   4  -5  104.94    7.79
 -11  -4  -5 1048.02   37.77
  11  -4   5 1054.72   38.03
  11  -4   5 1076.31   37.95
  11   4   5 1000.07   37.24
  11   4   5 1030.33   38.32
 -11   4  -5 1034.30   38.57
  12  -4   5   72.07    5.27
 -12  -4  -5   64.14    4.79
  12  -4   5   70.35    5.25
  12   4   5   71.20    4.49
 -12   4  -5   70.55    5.62
  12   4   5   69.64    5.18
  13  -4   5  404.63   15.49
  13  -4   5  399.90   15.39
 -13  -4  -5  391.08   16.23
  13   4   5  391.34   14.62
  13   4   5  395.39   15.26
 -13  -5   5  538.00   19.87
  13  -5  -5  536.83   20.51
 -13   5   5  527.77   20.14
  13   5  -5  561.77   19.88
  12  -5  -5  105.63    6.85
 -12  -5   5  105.92    6.20
 -12   5   5  104.39    6.36
  12   5  -5  100.41    5.91
 -12   5   5  110.38    7.15
 -11  -5   5  277.61   12.72
  11  -5  -5  277.88   13.63
  11   5  -5  259.85   11.16
 -11   5   5  301.29   14.47
  11   5  -5  282.23   12.48
 -11   5   5  300.89   13.14
 -11   5   5  261.15   14.81
  10  -5  -5    5.41    2.04
 -10  -5   5   12.21    2.72
 -10   5   5    4.72    2.80
  10   5  -5    5.64    1.93
 -10   5   5    5.82    1.99
 -10   5   5   11.12    3.16
  10   5  -5    7.38    1.83
  -9  -5   5  439.32   19.26
  -9   5   5  441.63   20.50
   9   5  -5  454.34   19.01
  -9   5   5  478.37   21.57
  -9   5   5  467.63   21.49
  -9   5   5  467.05   19.72
   9   5  -5  480.00   17.40
   9   5  -5  456.62   17.76
  -8  -5   5   82.21    6.08
   8   5  -5   84.39    5.12
  -8   5   5   83.99    7.50
   8   5  -5   86.10    5.39
  -8   5   5   78.29    6.57
   8   5  -5   79.05    5.75
  -8   5   5   87.56    7.25
  -8   5   5   85.55    6.37
   7  -5  -5 1679.90   76.23
  -7  -5   5 1757.14   61.78
  -7   5   5 1735.42   62.72
  -7   5   5 1781.05   64.40
  -7   5   5 1839.74   63.49
  -7   5   5 1793.74   62.39
   7   5  -5 1794.76   60.60
   7   5  -5 1730.57   61.52
   6  -5  -5  558.19   33.63
  -6   5   5  555.37   22.61
   6   5  -5  513.32   21.79
  -6   5   5  596.49   23.20
   5  -5  -5   69.95   10.20
  -5  -5   5   72.66    6.44
  -5  -5   5   66.29    8.44
   5  -5  -5   83.60   10.90
  -5   5   5   73.49    5.47
  -5   5   5   65.30    8.19
  -5   5   5   59.84   12.99
  -5   5   5   62.63    9.22
   5   5  -5   69.48    5.70
   4  -5  -5   97.90   10.88
  -4  -5   5   94.42    9.58
   4  -5  -5  135.79   13.63
  -4  -5   5   99.39    7.71
  -4   5   5   97.94    6.11
  -4   5   5   91.40    9.16
   4   5  -5   96.82    6.67
   4   5  -5  118.93   11.79
  -4   5   5   81.56   14.80
  -4   5   5   93.71   10.42
   3  -5  -5 1549.00   67.39
  -3  -5   5 1563.20   58.28
   3  -5  -5 1586.97   62.64
  -3  -5   5 1573.71   61.47
   3   5  -5 1515.27   64.13
  -3   5   5 1441.41   54.61
   3   5  -5 1593.91   56.20
  -3   5   5 1710.27   80.86
  -3   5   5 1694.03   62.41
  -3   5   5 1729.48   64.46
   2  -5  -5  191.93   13.08
   2  -5  -5  221.31   17.44
  -2  -5   5  208.93   13.07
  -2  -5   5  196.65   11.73
   2  -5  -5  195.36   22.29
  -2   5   5  195.95    9.16
  -2   5   5  186.02   13.42
  -2   5   5  207.47   13.67
   2   5  -5  200.76   10.08
   2   5  -5  208.51   15.38
   1  -5  -5 3116.28  126.55
   1  -5  -5 3108.75  115.61
  -1  -5   5 3078.11  106.22
   1  -5  -5 3107.25  108.35
   1   5  -5 2951.56  103.11
   1   5  -5 3192.80  112.81
  -1   5   5 2990.92  108.15
  -1   5   5 2809.24  102.21
  -1   5   5 3174.98  109.24
  -1   5   5 3010.36  104.42
   0  -5  -5  868.79   36.52
   0  -5   5  870.35   34.50
   0  -5  -5  844.64   41.24
   0  -5  -5  840.99   48.51
   0   5   5  843.61   36.34
   0   5   5  838.86   35.77
   0   5   5  824.87   30.98
   0   5  -5  880.52   39.87
   0   5  -5  836.19   31.36
   0   5   5  864.19   32.82
   0   5  -5  791.29   35.18
   1  -5   5   15.31    3.94
  -1  -5  -5   22.06    6.32
  -1  -5  -5   14.20    6.67
  -1  -5  -5   16.70    4.08
  -1   5  -5   22.68    3.12
  -1   5  -5   18.68    4.88
  -1   5  -5   16.61    4.57
   1   5   5   15.48    2.79
   1   5   5   11.84    3.61
   1   5   5   17.73    4.05
   1   5   5   19.94    3.79
   2  -5   5   62.42    6.52
  -2  -5  -5   44.96    9.91
  -2  -5  -5   48.28    6.40
  -2  -5  -5   49.69    7.22
  -2  -5  -5   54.70    7.28
   2   5   5   58.94    6.99
  -2   5  -5   58.38    7.82
   2   5   5   57.27    4.72
   2   5   5   50.69    5.27
  -2   5  -5   63.71    8.21
  -2   5  -5   55.29    4.89
  -3  -5  -5 2492.72   98.02
   3  -5   5 2649.34   92.00
  -3  -5  -5 2881.41  111.85
  -3  -5  -5 2482.09   93.79
   3   5   5 2577.94   90.14
  -3   5  -5 2615.76   88.40
   3   5   5 2484.09   88.04
  -3   5  -5 2504.42   96.58
  -3   5  -5 2553.16   96.43
   3   5   5 2486.69   94.54
  -4  -5  -5  842.63   38.42
   4  -5   5  890.81   36.07
  -4  -5  -5  966.89   52.59
  -4  -5  -5  786.02   42.54
   4   5   5  963.61   33.86
  -4   5  -5  890.66   41.15
   4   5   5  879.80   35.15
  -4   5  -5  870.51   41.54
  -4   5  -5  889.04   33.30
   4   5   5  776.85   39.04
  -5  -5  -5 1440.63   61.03
   5  -5   5 1520.18   57.29
  -5  -5  -5 1425.23   67.96
  -5   5  -5 1596.12   55.26
   5   5   5 1467.60   63.84
   5   5   5 1550.41   57.62
   5   5   5 1617.90   55.89
   5   5   5 1512.86   54.42
  -5   5  -5 1567.57   65.19
  -5   5  -5 1658.27   66.27
  -6  -5  -5   11.20    2.46
  -6   5  -5    8.77    2.25
  -6   5  -5   17.76    6.87
  -6   5  -5    8.97    2.82
   6   5   5    5.68    2.83
  -6   5  -5   12.00    3.09
   6   5   5    8.61    2.87
  -6   5  -5   12.75    3.01
  -7  -5  -5  143.58    8.04
  -7   5  -5  159.65    9.32
  -7   5  -5  158.33    9.83
  -7   5  -5  140.58    8.38
  -7   5  -5  130.46    7.74
   7   5   5  137.39    8.59
   7   5   5  139.60    8.50
   7   5   5  141.33    8.65
   7   5   5  121.23   10.49
  -7   5  -5  139.45    8.51
  -8  -5  -5   45.95    4.42
   8   5   5   43.06    4.67
   8   5   5   52.11    5.30
  -8   5  -5   45.93    5.20
  -8   5  -5   50.79    4.96
  -8   5  -5   52.15    5.22
   8   5   5   49.61    5.26
  -8   5  -5   45.47    4.54
  -9  -5  -5 1658.32   56.74
   9  -5   5 1632.12   56.88
  -9   5  -5 1617.07   58.06
  -9   5  -5 1681.79   58.39
   9   5   5 1549.80   56.78
  -9   5  -5 1431.50   59.46
   9   5   5 1654.32   56.66
   9   5   5 1630.27   57.55
  -9   5  -5 1637.48   56.80
  10  -5   5  458.87   18.58
 -10  -5  -5  450.81   18.20
 -10   5  -5  456.59   18.46
  10   5   5  423.49   18.00
  10   5   5  433.44   18.77
 -10   5  -5  432.60   19.32
  10   5   5  439.60   17.74
  10   5   5  415.38   17.20
  11  -5   5  460.56   17.47
 -11  -5  -5  406.04   16.80
  11  -5   5  421.53   17.34
  11   5   5  389.40   16.27
 -11   5  -5  398.30   17.90
  11   5   5  427.80   17.54
 -12  -5  -5    1.86    1.32
  12  -5   5    1.31    1.26
  12  -5   5    3.84    1.77
  12   5   5    2.53    1.58
  12   5   5    0.94    1.02
  13  -5   5   96.93    5.33
  13   5   5  106.28    5.32
 -13  -6   5   20.78    2.24
 -13   6   5   21.43    2.85
  12  -6  -5  177.69    9.09
 -12  -6   5  166.71    8.30
 -12   6   5  181.22    9.62
 -12   6   5  171.13    8.57
  12   6  -5  179.14    7.35
  12   6  -5  176.89    8.06
  11  -6  -5  117.16    7.50
 -11  -6   5  113.31    6.85
[truncated: 3,192,117 more chars]
